# Supplementary material for: Rapid fast-delta decay following prolonged wakefulness marks a phase of wake-inertia in NREM sleep
Source: Nat Commun. 2020 Jun 19;11:3130. doi: 10.1038/s41467-020-16915-0 (PMC7305232; doi:10.1038/s41467-020-16915-0)
Supplement: Supplementary file 4 — Source Data [file 41467_2020_16915_MOESM4_ESM.xlsx]

## Sheet: Fig1A
	BL mean
Animal	Mouse1		Mouse2		Mouse3		Mouse4		Mouse5		Mouse6		Mouse7		Mouse8		Mouse9		Mouse10		Mouse11		Mouse12		Mouse13		Mouse14		Mouse15		Mouse16		Mouse17		Mouse18		Mouse19		Mouse20		Mouse21		Mouse22		Mouse23		Mouse24		Mouse25
Variable	Time	δ power	Time	δ power	Time	δ power	Time	δ power	Time	δ power	Time	δ power	Time	δ power	Time	δ power	Time	δ power	Time	δ power	Time	δ power	Time	δ power	Time	δ power	Time	δ power	Time	δ power	Time	δ power	Time	δ power	Time	δ power	Time	δ power	Time	δ power	Time	δ power	Time	δ power	Time	δ power	Time	δ power	Time
	48.7066	140.647	48.841	130.413	48.4716	122.441	49.32	142.517	48.2995	109.291	48.8273	128.489	48.5772	126.519	48.9091	138.687	48.4314	98.7953	48.9006	136.774	48.4443	118.57	48.7188	109.855	48.7969	128.44	48.5867	125.391	48.5973	135.593	48.5474	135.533	48.5624	129.739	48.4565	142.289	48.6044	130.428	48.4978	133.079	48.4071	146.273	48.5251	118.738	48.4073	133.198	48.5898	118.017	48.4281
	49.7339	125.512	49.5896	113.875	49.3343	111.62	50.4993	112.369	49.2523	107.008	50.1185	112.061	49.3546	126.019	49.7488	117.638	49.5015	96.9655	49.7968	114.499	49.2114	99.1613	49.607	97.899	49.6507	109.72	49.5287	109.507	49.7593	119.274	49.6711	119.558	49.6543	113.46	49.2491	119.64	49.4811	120.547	49.5744	128.754	49.2905	129.291	49.4353	115.835	49.2335	120.682	49.4859	109.88	49.3705
	50.6269	116.807	50.3505	102.994	50.2121	106.422	51.3139	105.966	50.2521	111.602	51.0239	101.309	49.976	115.628	50.7365	117.903	50.3846	91.6917	50.9068	117.8	50.2422	104.764	50.622	101.164	50.8999	110.392	50.7337	114.135	50.6935	108.396	50.8609	103.87	50.5939	105.81	50.197	106.69	50.4245	118.204	50.5608	119.007	50.4102	118.227	50.4797	115.841	50.1145	114.783	50.4683	108.907	50.198
	51.3866	109.9	51.2453	98.5792	51.2236	98.4161	52.444	107.042	51.2963	106.797	51.6706	95.6137	50.9763	115.087	51.5277	104.203	51.6347	100.207	51.9294	113.534	51.3107	105.519	51.6395	100.088	51.7121	104.092	51.531	101.031	51.6288	108.47	52.0177	105.107	51.5164	98.9406	51.3952	111.632	51.4567	116.071	51.7302	113.433	51.277	107.841	51.3066	103.353	50.9806	111.243	51.4011	104.471	51.2296
	52.2262	113.814	52.4435	107.587	52.5215	112.048	53.4707	105.484	52.3217	103.29	52.4769	106.406	51.876	108.659	52.4906	99.7046	52.54	94.3502	52.9354	105.502	52.1173	97.905	52.5163	99.0059	52.7415	102.702	52.2099	107.336	52.5863	101.064	52.8222	100.208	52.2448	98.7543	52.219	106.979	52.4688	110.692	52.6853	105.009	52.2959	105.443	51.9717	102.123	52.1199	112.304	52.2602	97.3148	52.6088
	53.2755	112.236	53.562	101.568	53.4322	99.1506	54.3988	101.513	53.4724	108.734	53.4914	96.4447	52.8316	109.558	53.344	106.119	53.3173	90.7712	54.0225	99.731	53.2501	100.836	53.2297	90.438	53.5542	101.344	52.9059	104.286	53.6458	97.5934	53.7013	97.5528	53.271	104.283	53.0404	101.501	53.4758	111.144	53.7619	112.201	53.3268	107.779	52.9911	115.191	53.0388	111.201	53.0427	97.7862	53.4353
	54.1373	104.981	54.458	89.5741	54.3706	103.411	55.2822	97.4363	54.4244	102.912	54.3911	101.236	53.7428	106.29	54.3472	98.6734	54.3235	90.6633	54.9413	107.659	54.0599	103.451	54.2407	101.876	54.1874	89.6119	54.0872	102.495	54.5184	96.2107	54.6883	104.18	54.1687	94.5998	54.0918	106.859	54.4274	107.442	54.7779	114.388	54.2971	105.468	54.0344	113.931	53.8152	108.539	54.0541	105.093	54.3553
	55.0775	103.917	55.2623	105.672	55.2392	96.3434	56.369	98.3963	55.3718	103.868	55.6403	103.591	54.5369	109.207	55.4523	94.9058	55.2454	94.7058	55.7034	103.286	54.9657	101.625	55.1406	94.7361	54.908	93.3809	55.0314	92.6803	55.3425	90.7047	55.5257	90.0587	54.986	98.3469	55.2331	107.941	55.375	106.014	55.6786	101.672	55.1348	99.2666	55.236	114.039	54.8369	106.355	54.9304	101.12	55.4382
	56.2698	101.454	56.2165	96.8934	56.0259	95.2091	57.2983	92.6638	56.3443	100.778	56.4494	93.1829	55.4888	94.9034	56.2297	96.241	56.3316	98.0652	56.5826	99.4115	55.9395	94.8429	55.9612	91.5395	56.1247	96.3784	55.9951	90.6155	56.1546	95.1194	56.4851	99.669	56.373	96.5098	56.1503	98.8924	56.219	107.22	56.5721	99.0777	56.0086	100.959	56.1909	103.7	55.8493	101.216	55.9527	99.0186	56.3407
	57.2478	97.035	57.1359	98.4679	56.788	93.023	58.0322	97.3397	57.192	96.5423	57.4019	100.375	56.43	96.8251	57.1805	94.4524	57.3053	96.7903	57.3465	97.769	56.8745	96.2748	56.9158	95.3819	56.8572	87.5244	56.8994	95.0126	57.397	96.5929	57.3862	99.2841	57.4588	96.5675	57.2184	101.628	57.2312	102.836	57.4714	105.2	56.8856	95.1484	57.1313	97.4227	56.9904	102.993	56.8423	99.4553	57.2872
	58.2069	94.5043	58.1269	94.2945	57.7614	99.7303	58.8582	97.574	58.0954	101.403	58.1205	100.646	57.7472	95.3972	57.9886	102.659	58.3096	96.0414	58.3054	95.1909	57.9447	94.3123	58.0275	92.8619	57.888	96.8459	57.8357	95.9006	58.115	88.2628	58.423	99.8787	58.2143	98.225	58.2686	97.8244	58.0957	100.998	58.2101	91.4211	57.8419	103.156	57.9237	100.32	58.0717	93.5137	58.1141	101.894	58.2411
	59.2541	94.5981	59.1939	94.9047	59.0787	100.736	59.6226	95.9026	59.1601	93.2547	59.3821	93.8597	59.0556	95.0805	59.2194	98.9048	59.4731	103.68	59.4109	97.4333	59.1646	93.4752	59.3005	102.597	59.2851	101.185	59.0616	98.6563	59.2401	106.031	59.5656	94.3382	59.2734	99.1772	59.4482	97.826	59.2126	93.9668	59.3663	100.468	58.9205	99.8716	59.1798	101.768	59.1934	96.3846	59.4213	95.8954	59.2643
	61.9212	119.346	62.9634	139.676	61.8124	126.422	64.6259	146.655	61.5964	110.069	62.4972	133.014	63.8798	141.85	63.2299	140.819	61.4157	103.624	62.806	136.085	61.058	90.3597	65.1728	181.297	65.6321	176.635	64.2357	197.603	62.0025	144.819	61.8356	128.269	61.2081	136.181	64.4237	145.177	61.7463	107.56	61.2847	127.145	63.2555	140.285	63.07	127.351	61.8798	115.844	63.439	139.882	61.9494
	63.2319	111.915	64.9462	139.97	63.5861	124.043	66.3266	137.053	63.6413	116.208	63.8096	108.067	66.9187	150.065	64.7883	115.664	63.1539	102.112	65.0927	129.265	62.5446	99.5199	66.9763	132.77	66.1036	140.231	65.7859	159.229	63.4508	159.17	63.9329	131.128	62.6775	130.002	65.9744	137.029	63.5125	112.496	63.0437	124.595	66.5038	141.845	64.2355	110.093	63.6719	118.796	66.5636	154.71	63.8445
	64.9675	114.39	66.569	133.446	66.3643	128.566	67.1173	129.448	65.842	125.93	66.1857	129.819	67.7393	133.254	66.0115	130.283	65.0899	106.866	66.8378	119.12	64.2041	105.188	67.9577	128.847	67.5832	145.022	67.3369	143.323	66.4493	166.317	65.4475	124.346	63.9489	135.934	67.0673	135.757	65.1812	116.455	64.5326	103.606	68.0432	141.639	67.0006	126.571	65.837	138.414	68.0244	146.063	66.1969
	67.0668	136.479	67.9771	123.934	67.7629	128.745	68.728	137.957	67.6506	126.541	67.5773	124.029	68.7484	127.29	67.3603	115.196	67.2804	112.336	67.7727	110.712	67.0788	129.383	69.2634	129.229	68.98	130.5	68.5955	149.654	67.891	161.793	67.0884	128.749	66.5482	143.692	68.3696	131.968	67.0354	124.18	66.8113	138.777	68.6057	132.021	68.6894	115.701	67.0896	119.658	69.1208	136.568	68.0173
	69.0921	132.095	68.9423	125.817	69.0099	114.373	69.6274	126.359	69.0813	106.684	68.869	108.543	69.4132	129.183	68.6838	127.764	69.1872	106.833	68.7593	118.914	68.8314	122.102	70.1298	119.678	69.6612	122.755	69.7314	165.935	68.9408	174.289	68.5244	117.599	68.57	139.511	69.6604	131.841	68.5866	109.316	68.5795	120.323	69.6626	124.748	70.2322	122.493	68.6726	134.91	69.7092	120.31	69.3973
	70.639	116.665	70.4821	126.744	70.7657	124.597	70.5681	108.833	70.9041	118.982	69.9159	113.194	70.9303	135.146	69.4821	112.828	70.9863	106.07	70.4025	120.08	70.5039	111.44	71.4095	124.786	70.1005	119.088	71.5182	197.071	70.8002	167.977	69.8949	121.438	70.755	134.816	71.3422	136.555	70.2444	109.637	70.7935	128.118	71.249	129.57	71.5153	121.259	70.4565	138.541	71.1813	131.062	70.8172
	Timecourse mean
Animal	Mouse1		Mouse2		Mouse3		Mouse4		Mouse5		Mouse6		Mouse7		Mouse8		Mouse9		Mouse10		Mouse11		Mouse12		Mouse13		Mouse14		Mouse15		Mouse16		Mouse17		Mouse18		Mouse19		Mouse20		Mouse21		Mouse22		Mouse23		Mouse24		Mouse25
Variable	Time	δ power	Time	δ power	Time	δ power	Time	δ power	Time	δ power	Time	δ power	Time	δ power	Time	δ power	Time	δ power	Time	δ power	Time	δ power	Time	δ power	Time	δ power	Time	δ power	Time	δ power	Time	δ power	Time	δ power	Time	δ power	Time	δ power	Time	δ power	Time	δ power	Time	δ power	Time	δ power	Time	δ power	Time
	0.405222	131.376	0.691528	125.971	0.443856	126.894	1.53667	140.601	0.359246	109.411	0.995926	130.768	0.638596	105.278	0.720231	134.314	0.472836	99.6893	0.789829	132.389	0.523434	124.168	0.453041	104.99	0.433889	119.304	0.756905	127.122	0.850476	128.369	0.475347	137.326	0.372778	126.917	0.582417	157.607	0.472729	123.221	0.617652	138.01	0.488571	158.923	0.492434	118.771	0.342844	119.372	0.57235	113.043	0.366778
	1.39459	123.274	1.44903	105.898	1.46582	115.501	2.95359	111.922	1.08405	98.4014	2.12759	102.023	1.61535	116.48	1.63718	114	1.38345	92.6248	1.55842	120.906	1.41359	102.012	1.30585	92.6281	1.38119	107.598	1.79175	102.318	2.10234	108.997	1.45396	118.483	1.21074	115.435	1.28456	123.045	1.37957	118.656	1.54192	121.451	1.45312	129.73	1.41392	122.067	1.18224	121.689	1.59891	115.873	1.39472
	2.16181	114.123	2.31604	111.142	2.35085	109.638	3.72427	103.517	1.88905	116.275	2.93107	97.6099	2.28763	114.639	2.54648	112.282	1.85471	80.9392	2.81829	115.854	2.25652	102.514	2.25304	102.015	2.64226	105.625	2.93071	107.348	3.04357	104.755	2.76938	107.855	2.228	112.563	2.10589	107.801	2.45403	117.295	2.50025	116.123	2.2519	114.802	2.4572	108.183	2.02356	108.916	2.66932	109.118	2.04019
	2.83752	114.539	3.25955	98.4395	3.35369	96.2042	4.74624	104.108	2.81361	110.89	3.49881	84.3496	3.63819	114.923	3.40514	102.143	3.06263	100.503	4.01013	116.569	3.30773	101.404	3.1631	102.932	3.48556	100.592	3.56079	99.2787	3.92413	107.254	4.18872	107.32	3.35189	99.6803	2.94119	107.729	3.47302	122.386	3.78881	110.637	3.13257	106.731	3.17849	103.583	2.87356	110.118	3.58553	111.23	3.30011
	3.58781	117.239	4.32809	109.866	4.81706	115.374	5.81812	107.368	4.03921	105.513	4.41441	110.813	4.41611	109.116	4.44685	91.5257	3.81029	89.7544	5.0365	97.1268	4.1248	99.1352	4.02254	96.4455	4.54874	97.76	4.29369	101.582	4.94159	103.921	5.09038	101.725	4.11637	104.382	3.84161	113.687	4.44386	112.576	4.69005	111.791	4.31598	111.701	3.8009	102.986	4.00929	104.062	4.436	102.352	4.52933
	4.73867	124.518	5.58642	106.072	5.84487	92.7079	6.66282	99.7891	5.43921	113.214	5.51841	95.3003	5.25787	103.396	5.14736	96.2434	4.64678	87.5469	5.90906	96.4898	5.34843	109.806	4.74257	93.2932	5.16074	98.9387	4.86893	93.9825	5.77389	89.1205	5.87823	87.1561	5.39011	105.908	4.77608	99.6276	5.46819	108.973	5.42997	102.995	5.36563	118.043	4.72037	109.727	5.10304	112.11	5.15848	99.6016	5.31825
	5.66352	107.045	6.6374	90.3871	6.78755	100.241	7.30829	86.2472	6.54944	103.622	6.53363	100.09	6.19977	109.508	5.99375	93.3927	5.84857	93.0384	6.76265	104.257	6.22485	99.0276	5.98412	108.642	5.84222	78.1049	5.8198	100.627	6.55147	91.391	6.61642	98.7755	6.46622	94.2265	5.79181	104.362	6.43872	107.124	6.64503	117.718	6.18452	108.69	5.60706	111.474	5.886	114.388	6.01814	109.435	6.33964
	6.52815	103.441	7.28934	98.1069	7.64716	95.2422	8.36603	92.3697	7.64762	109.417	7.64148	94.4395	6.90099	100.016	7.12829	85.7475	6.68249	86.9548	7.54312	103.348	7.14535	97.8025	6.76348	94.3687	6.704	89.7076	6.67365	90.1684	7.25571	89.7553	7.37826	90.771	7.39263	102.918	7.04614	112.052	7.39618	107.808	7.60538	103.456	7.10606	101.105	7.14458	120.284	6.81173	95.6234	6.83987	109.579	7.25119
	7.85037	103.296	8.27483	89.8291	8.32631	93.0789	9.3241	95.6839	8.47425	97.411	8.44715	97.5062	7.8424	97.9997	8.01722	90.4723	7.84135	98.1049	8.54876	100.04	8.23106	96.9539	7.5426	95.2915	7.73389	84.0519	7.8077	98.9492	8.27841	97.8119	8.61302	105.97	8.85215	90.4299	7.79553	96.5284	8.31473	110.765	8.42361	100.453	8.12153	103.349	8.16653	98.3802	7.68342	96.4947	7.88274	105.421	8.18831
	8.77593	96.9721	9.06434	101.913	9.02412	87.303	10.098	98.3529	9.28786	95.9632	9.42	102.715	8.61857	91.0604	9.1131	100.142	8.83988	95.7155	9.41491	93.078	9.00677	101.491	8.54193	101.917	8.48344	78.272	8.48147	86.4984	9.36857	93.8899	9.48007	91.8115	9.62056	93.2759	8.91031	103.305	9.33918	109.899	9.34871	109.476	9.07754	93.8239	9.12209	103.206	8.76229	104.575	8.76483	106.669	9.04025
	9.91541	98.9443	10.0867	95.4099	9.92366	101.788	10.9713	93.4443	10.1493	100.821	10.0827	99.6023	9.7631	97.4403	9.82509	96.1542	9.94567	97.9484	10.5043	92.1165	10.083	91.8527	9.64003	87.8862	9.80533	100.75	9.31413	100.828	10.1292	93.8064	10.3529	95.2838	10.2302	95.383	10.038	95.7019	10.0971	92.2564	10.0461	92.0145	10.0137	103.223	10.0168	97.2146	9.92944	91.9769	9.99831	105.779	10.1665
	11.1187	93.3686	11.1318	91.7297	11.0995	97.4882	11.734	87.7622	11.2284	89.0506	11.3701	92.7896	11.0225	89.9939	11.1893	94.0093	11.3367	103.101	11.5142	97.2072	11.2724	97.289	11.2668	108.934	11.1655	105.508	10.9606	102.79	11.2226	107.668	11.5944	95.5756	11.3604	96.5137	11.3313	97.2843	11.1213	92.9496	11.2664	102.938	10.9547	98.1182	11.1793	104.936	11.1535	97.0942	11.3819	104.168	11.1867
	13.6087	120.699	15.0012	144.975	13.7082	127.488	15.5523	135.149	13.8519	114.483	15.0956	143.939	16.8522	138.985	14.6174	133.67	13.3651	102.494	15.6456	130.346	13.3779	88.9639	16.1322	164.431	16.9729	175.179	16.6981	199.747	13.8717	137.942	13.2336	121.52	13.1696	138.504	15.4306	132.802	14.1767	114.218	13.3036	127.766	15.9618	159.783	15.1194	134.122	13.7855	108.755	15.0841	146.531	13.7499
	14.9133	107.994	17.0987	145.6	15.1538	117.113	17.9403	140.494	16.1234	120.069	16.1183	110.822	18.9304	143.522	16.8176	115.509	14.6115	94.485	17.7165	112.551	14.6476	102.611	19.0592	141.85	17.5108	135.591	17.7227	157.582	15.4328	164.072	16.0437	129.227	15.3633	135.719	16.673	120.07	16.1514	118.754	14.8847	124.105	18.7367	144.094	16.8601	108.557	15.6207	106.438	18.2356	156.233	15.782
	16.6524	116.449	18.5045	130.138	18.2689	128.227	18.5712	135.904	18.103	120.607	18.4927	143.382	19.824	140.934	17.954	115.233	16.3625	102.084	19.0212	103.945	15.8825	93.9637	19.9096	114.003	20.0192	158.66	19.1911	142.202	20.1525	172.014	17.046	120.407	16.5765	133.592	18.4319	140.376	17.4171	114.106	16.1844	103.117	20.1873	157.981	19.5627	120.736	18.1149	146.112	20.2347	152.697	18.294
	19.2308	134.418	19.978	128.999	19.678	126.998	20.1511	140.524	19.573	121.152	20.2607	126.766	20.8623	130.267	19.3035	116.881	18.9267	117.313	19.7315	95.6764	18.7851	131.124	20.9796	122.762	21.0372	127.943	20.1824	124.842	20.5672	165.304	18.9326	133.895	19.0565	153.505	20.1743	131.395	19.149	125.168	19.1513	152.799	20.7446	139.183	20.6881	111.453	19.3085	127.623	20.8929	134.888	20.085
	21.1972	129.142	20.7549	125.564	21.1199	112.455	21.3822	129.929	21.0653	101.562	21.0297	88.2335	21.2163	142.35	21.3503	122.006	20.9475	106.222	20.5363	117.615	20.9532	128.97	22.1477	122.759	21.3704	113.075	21.3058	147.048	21.7007	195.59	20.4577	122.016	20.2225	134.13	21.6419	128.711	20.902	109.924	20.6201	133.012	21.4518	130.59	22.2306	123.813	21.0163	130.958	21.4511	116.115	21.5062
	23.2199	125.073	22.5465	138.246	22.9026	116.913	22.3099	108.13	22.9387	123.345	21.9515	108.497	22.7029	143.426	22.2466	109.37	22.74	105.928	22.7827	139.569	22.51	106.827	23.5048	131.221	21.7756	109.104	23.4544	185.808	22.8639	178.167	21.4999	122.022	22.6294	145.02	23.3736	131.869	22.5764	113.804	23.0495	146.177	23.2556	136.834	23.4803	115.972	22.8082	139.313	23.2922	131.852	22.9977
	25.008	149.918	24.9905	134.855	24.4993	117.988	25.1034	144.434	24.2398	109.171	24.6586	126.211	24.5158	147.76	25.0979	143.06	24.39	97.9013	25.0114	141.159	24.3652	112.972	24.9846	114.721	25.1599	137.576	24.4165	123.661	24.3441	142.816	24.6194	133.741	24.7519	132.561	24.3307	126.971	24.736	137.635	24.3779	128.148	24.3257	133.623	24.5578	118.706	24.4717	147.023	24.6072	122.99	24.4893
	26.0731	127.75	25.7303	121.852	25.2027	107.739	26.045	112.816	25.4206	115.614	26.1095	122.099	25.0939	135.559	25.8604	121.276	25.6196	101.306	26.0353	108.092	25.0093	96.3106	25.9081	103.17	25.9201	111.842	25.2656	116.696	25.4162	129.552	25.8883	120.633	26.0978	111.486	25.2136	116.236	25.5827	122.438	25.6069	136.056	25.1279	128.853	25.4566	109.604	25.2847	119.675	25.3729	103.887	25.3462
	27.092	119.492	26.385	94.8467	26.0734	103.207	26.9035	108.415	26.6152	106.929	27.1167	105.009	25.6644	116.617	26.9265	123.525	26.9144	102.444	26.9952	119.745	26.2279	107.015	26.991	100.313	27.1575	115.158	26.5367	120.921	26.3433	112.037	26.9524	99.8852	26.9597	99.0565	26.2881	105.58	26.3949	119.112	26.6214	121.891	26.5684	121.652	26.5022	123.5	26.2054	120.649	26.2673	108.696	26.3559
	27.9357	105.262	27.2311	98.7189	27.0935	100.628	28.1418	109.975	27.7791	102.704	27.8423	106.878	26.3144	115.251	27.6503	106.263	28.2067	99.9107	27.8487	110.498	27.3137	109.635	28.1158	97.2428	27.9387	107.592	27.5013	102.783	27.3334	109.687	27.8466	102.894	27.6809	98.201	27.8493	115.536	27.4403	109.756	27.6716	116.229	27.4213	108.951	27.4347	103.122	27.0876	112.368	27.2167	97.7114	27.1591
	28.8647	110.389	28.559	105.308	28.226	108.721	29.1233	103.6	28.6042	101.067	28.5394	102	27.336	108.202	28.5344	107.883	29.2697	98.946	28.8344	113.878	28.1097	96.6748	29.0101	101.566	28.9343	107.645	28.1261	113.09	28.231	98.2061	28.554	98.6921	28.3733	93.1264	28.5964	100.271	28.4938	108.809	28.6805	98.2269	28.2759	99.1858	28.1425	101.261	28.2305	120.546	28.0843	92.2779	28.6883
	29.8124	99.9542	29.5377	97.0643	29.0195	105.593	30.1347	103.237	29.5056	104.255	29.4644	97.5891	28.4053	115.719	29.5406	115.994	29.9878	93.9954	30.1359	102.972	29.1518	91.8663	29.7169	87.5828	29.9477	103.749	28.9428	114.59	29.5176	106.066	29.5244	107.95	29.1519	102.659	29.3047	103.374	29.4834	113.315	30.0938	121.407	29.288	97.5137	29.2618	120.654	28.9745	110.293	28.9269	95.9708	29.5524
	30.6111	102.916	30.2787	88.7612	29.9537	106.581	31.2561	108.625	30.2993	102.203	30.2486	102.383	29.2858	103.071	30.7007	103.954	30.7985	88.2882	31.12	111.06	29.8949	107.875	30.4972	95.1104	30.5325	101.119	30.3546	104.363	30.4854	101.03	30.7601	109.585	29.8711	94.973	30.3919	109.355	30.416	107.76	30.9107	111.057	30.4097	102.245	30.4617	116.389	29.7444	102.69	30.0901	100.752	30.3709
	31.6268	104.393	31.2353	113.238	30.8313	97.4447	32.3719	104.423	31.096	98.3189	31.6391	112.743	30.1728	118.399	31.7763	104.064	31.8084	102.457	31.8636	103.223	30.7861	105.448	31.5177	95.1035	31.1119	97.0541	31.3891	95.1923	31.4293	91.6541	31.6731	89.3463	30.5793	93.7755	31.42	103.83	31.3538	104.22	31.7518	99.8879	31.1635	97.4281	31.3275	107.794	30.862	117.087	31.0209	92.6598	31.6253
	32.6891	99.6118	32.1582	103.958	31.7255	97.3393	33.2725	89.6437	32.2144	104.145	32.4516	88.8596	31.1353	91.807	32.4422	102.01	32.8219	98.0255	32.6164	98.7828	31.648	92.7318	32.3799	87.7875	32.5156	108.705	32.1825	82.2818	32.0308	92.427	32.3572	93.368	31.8938	102.59	32.5051	101.256	32.1232	103.676	32.7207	97.7026	31.8957	98.5687	32.2153	109.019	32.0152	105.938	32.0227	92.6162	32.4931
	33.7197	97.0979	33.2076	95.0231	32.5519	98.743	33.9665	96.3265	33.0962	97.1213	33.3838	98.0358	32.2414	102.59	33.2479	88.7631	33.7707	97.8652	33.2781	102.46	32.7422	91.059	33.2896	88.8466	33.2309	96.7768	33.3173	103.527	33.4254	99.296	33.2923	106.757	33.297	99.8591	33.5265	99.9518	33.1232	95.773	33.5941	100.925	32.6937	96.473	33.1405	91.6392	33.2185	101.412	32.9197	92.2415	33.5342
	34.4983	90.0643	34.1672	93.1792	33.5992	97.6728	34.7452	101.704	34.0414	101.986	34.1583	101.691	33.7313	93.354	34.1521	109.164	34.6735	94.1345	34.1066	98.2653	33.8064	96.772	34.4149	97.8377	33.9707	92.9422	34.3572	90.9734	34.1008	82.7192	34.493	104.474	34.1985	101.067	34.4993	99.9469	34.0943	109.739	34.3742	90.8278	33.6702	103.089	33.8306	103.426	34.2139	95.0505	34.2299	98.0088	34.3156
	35.3896	95.8277	35.2559	98.0796	35.0579	103.984	35.5112	104.043	35.0918	97.4588	35.3942	94.9298	35.0888	100.167	35.2494	103.8	35.6094	104.259	35.3076	97.6595	35.0569	89.6615	35.3342	96.2605	35.4047	96.8624	35.1627	94.5232	35.2577	104.395	35.5369	93.1009	35.1864	101.841	35.5652	98.3678	35.3039	94.984	35.4662	97.9976	34.8862	101.625	35.1803	98.6012	35.2333	95.6749	35.4608	87.6226	35.3419
	38.2338	117.992	38.9256	134.376	37.9165	125.357	41.6995	158.161	37.3409	105.655	37.8988	122.09	38.9073	144.716	39.8424	147.969	37.4663	104.753	37.9664	141.824	36.7381	91.7555	42.2134	198.162	42.2913	178.091	39.7732	195.459	38.1334	151.697	38.4376	135.019	37.2466	133.857	41.4168	157.551	37.316	100.901	37.2658	126.523	38.5492	120.787	39.0207	120.58	37.9741	122.933	39.7939	133.233	38.149
	39.5505	115.836	40.7937	134.34	40.0184	130.972	42.7128	133.613	39.1591	112.348	39.501	105.311	42.9071	156.608	40.7591	115.819	39.6963	109.739	40.469	145.979	38.4417	96.4288	42.8935	123.689	42.6965	144.871	41.849	160.875	39.4688	154.269	39.8221	133.029	37.9917	124.285	43.2758	153.989	38.8737	106.238	39.2027	125.085	42.2709	139.596	39.6109	111.628	39.723	131.153	42.8916	153.187	39.907
	41.2826	112.33	42.6335	136.753	42.4596	128.905	43.6635	122.993	41.581	131.252	41.8787	116.256	43.6546	125.574	42.069	145.333	41.8173	111.648	42.6544	134.296	40.5257	116.411	44.0058	143.691	43.1471	131.384	43.4826	144.443	40.7461	160.621	41.8491	128.285	39.3214	138.275	43.7028	131.138	40.9453	118.803	40.8809	104.094	43.899	125.298	42.4385	132.405	41.5592	130.717	43.8141	139.429	42.0998
	42.9028	138.541	43.9762	118.869	43.8479	130.492	45.3049	135.391	43.7283	131.93	42.8939	121.292	44.6344	124.314	43.4171	113.511	43.6341	107.36	43.8138	125.748	43.3725	127.641	45.5472	135.696	44.9229	133.057	45.0086	174.466	43.2147	158.283	43.2442	123.603	42.0399	133.878	44.5648	132.541	42.9218	123.193	42.4713	124.755	44.4667	124.859	44.6906	119.949	42.8708	111.692	45.3488	138.247	43.9496
	44.9871	135.049	45.1297	126.07	44.8999	116.29	45.8725	122.789	45.0973	111.806	44.7083	128.852	45.6101	116.016	44.0172	133.522	45.4269	107.445	44.9823	120.213	44.7096	115.234	46.1119	116.596	45.9519	132.434	46.1571	184.822	44.1808	152.988	44.5912	113.182	44.9176	144.892	45.679	134.97	44.2712	108.707	44.5388	107.635	45.8734	118.906	46.2338	121.172	44.329	138.862	45.9673	124.506	45.2883
	46.0581	108.256	46.4178	115.241	46.6288	132.28	46.8262	109.537	46.8694	114.619	45.8803	117.891	47.1578	126.866	44.7175	116.287	47.2327	106.211	46.0223	100.591	46.4978	116.053	47.3142	118.352	46.4255	129.072	47.5821	208.334	46.7365	157.788	46.29	120.853	46.8806	124.611	47.3108	141.241	45.9124	105.469	46.5375	110.058	47.2424	122.307	47.5503	126.547	46.1048	137.768	47.0704	130.271	46.6367
	54.0959	260.393	54.0993	240.037	54.2435	241.674	54.3235	331.63	54.4087	238.505	54.3117	269.09	54.2954	224.392	54.3424	209.931	54.2063	208.93	54.3669	268.193	54.4636	275.077	54.3679	322.936	54.4741	205.401	54.188	347.997	54.5392	261.042	54.1554	193.553	54.3482	203.176	54.2506	204.785	54.1074	201.585	54.3661	214.177	54.2957	166.64	54.0813	147.7	54.1094	232.93	54.1704	231.84	54.3946
	54.3877	208.957	54.2857	167.602	54.4845	215.444	54.5279	266.443	54.6208	164.004	54.5619	196.518	54.4049	197.292	54.5651	202.581	54.5426	197.838	54.5707	203.983	54.8132	168.26	54.5097	244.948	54.6457	222.397	54.3892	223.509	54.6868	208.552	54.3766	164.968	54.6147	194.181	54.3818	179.088	54.5313	182.523	54.5063	197.845	54.5193	145.365	54.2282	152.692	54.3933	176.357	54.5737	185.395	54.7713
	54.5299	160.89	54.4609	157.546	54.7793	199.38	54.7203	234.109	54.8219	170.297	54.8019	186.777	54.5442	180.773	54.7028	161.89	54.7122	183.165	54.7974	179.793	55.0191	152.054	54.7013	197.078	54.8523	172.286	54.626	192.597	54.8396	156.39	54.7026	154.566	54.7491	153.497	54.5622	189.785	54.6707	186.868	54.7342	173.611	54.6564	165.715	54.3799	125.985	54.6021	191.955	54.7734	176.078	55.0288
	54.6549	194.666	54.6116	149.561	55.0152	178.677	54.8074	203.23	55.0071	155.654	55.0464	168.151	54.7283	174.192	54.9436	163.391	54.906	172.345	55.041	167.19	55.2978	149.709	54.8183	198.141	55.0061	160.326	54.7869	184.862	54.9926	166.901	55.1371	133.356	54.902	151.208	54.7343	146.968	54.7867	161.156	54.9372	144.047	54.7642	132.209	54.5066	135.937	54.8	166.435	55.0383	144.933	55.2914
	55.238	162.829	54.9648	158.052	55.1681	153.915	54.9157	181.314	55.1799	164.435	55.2497	154.207	54.9751	154.999	55.2099	131.947	55.0639	153.193	55.2769	162.616	55.5168	137.466	54.9688	168.118	55.171	155.164	55.0361	162.85	55.2229	157.913	55.4261	124.234	55.0287	143.491	54.8882	179.142	54.9219	164.915	55.1097	141.221	55.0206	144.408	54.6906	134.398	54.9314	166.466	55.2641	153.992	55.3953
	55.4227	158.759	55.3408	140.565	55.4196	161.948	55.0579	167.652	55.3668	146.767	55.4719	152.462	55.0982	154.724	55.3594	133.905	55.216	140.389	55.525	152.215	55.7427	117.341	55.2346	161.052	55.442	165.768	55.2533	145.464	55.4461	158.972	55.5956	113.584	55.3561	137.172	55.0708	135.477	55.0458	166.738	55.2932	137.397	55.2228	123.072	54.8216	108.806	55.2243	160.139	55.5487	150.695	55.5308
	55.7018	160.287	55.5346	118.453	55.6182	130.157	55.194	170.696	55.5119	154.832	55.7194	149.931	55.2431	156.41	55.4833	130.392	55.3628	153.553	55.8043	134.457	55.897	134.934	55.5208	143.412	55.6266	168.725	55.4138	154.441	55.6169	132.305	55.8187	131.086	55.6581	132.131	55.6482	151.969	55.2442	146.032	55.4121	143.111	55.3524	120.594	55.1316	140.151	55.578	161.323	55.7704	124.51	55.6592
	55.8526	139.114	55.6804	121.983	55.9765	130.352	55.5014	174.456	55.8023	138.54	55.919	125.569	55.5082	140.822	55.8747	115.409	55.4982	164.916	55.951	143.794	56.0638	120.573	55.6474	147.816	55.7918	144.197	55.5687	151.244	55.7728	116.535	55.978	105.922	55.8361	150.402	55.7776	157.816	55.4606	147.661	55.721	133.838	55.4867	111.129	55.3578	139.183	55.8847	149.014	55.9969	145.696	55.9336
	56.0077	134.314	55.822	138.698	56.2411	121.372	55.6651	164.024	55.9911	130.101	56.1223	146.826	55.7883	140.402	56.1638	130.971	55.636	126.858	56.0885	144.645	56.2256	103.936	55.8079	133.258	55.959	121.552	55.7418	136.356	55.9601	130.555	56.1451	111.37	56.0127	119.563	55.9229	128.071	55.7622	146.201	55.8442	129.772	55.669	111.269	55.537	122.277	56.0001	152.561	56.1664	114.379	56.0728
	56.1682	133.81	56.0454	127.303	56.3871	111.788	55.8067	151.819	56.152	121.167	56.5326	118.588	55.9506	120.681	56.4438	124.553	55.7651	121.938	56.239	122.485	56.4225	113.659	55.9726	103.007	56.0842	155.802	55.9872	136.802	56.0382	97.839	56.2762	114.441	56.1736	141.104	56.1299	124.815	56.2051	140.201	56.255	149.565	55.9767	119.753	55.7287	121.706	56.229	156.823	56.2959	119.622	56.3188
	56.3414	125.336	56.3013	113.412	56.5431	107.482	55.9726	139.306	56.3001	142.937	56.7048	110.951	56.0883	115.998	56.826	113.968	55.9476	127.576	56.46	128.8	56.7544	123.316	56.3415	135.201	56.3089	128.389	56.3903	142.824	56.1901	108.625	56.428	112.895	56.3312	119.893	56.256	140.137	56.472	112.23	56.5846	121.692	56.1163	112.067	55.8923	122.549	56.4617	150.146	56.4724	134.576	56.4487
	56.6536	119.149	56.4861	110.646	56.6881	101.914	56.3267	136.304	56.4564	101.669	56.8564	133.593	56.2318	119.449	57.0843	123.377	56.2393	151.082	56.6499	123.295	57.0788	123.385	56.7435	124.873	56.4654	125.473	56.5306	131.432	56.6365	130.529	56.8749	104.548	56.6372	119.036	56.3886	111.022	56.6258	121.356	56.7532	134.151	56.3596	113.657	56.0754	128.303	56.9056	138.223	56.754	138.988	56.5662
	56.9294	110.353	56.6791	104.485	56.8516	115.168	56.5324	141.576	56.7074	140.323	56.9919	96.9749	56.3669	127.564	57.2596	98.1599	56.3528	138.646	56.8732	120.252	57.2329	92.1399	56.8725	113.113	56.638	120.459	56.6998	115.762	57.1382	117.894	57.3046	104.077	57.0676	107.228	56.4782	133.208	56.7823	117.587	56.9364	121.01	56.5712	103.11	56.2017	105.988	57.1383	127	56.9502	131.86	56.716
	57.0586	124.128	56.811	82.4259	57.2003	114.635	56.6824	169.34	56.9017	98.4251	57.1255	103.537	56.5037	127.006	57.4218	110.359	56.6459	115.677	57.2208	142.623	57.4238	94.7969	57.0007	134.172	56.8424	104.082	56.8263	105.848	57.3294	122.751	57.5514	103.178	57.2464	96.2563	56.62	117.119	56.9621	109.502	57.1007	116.118	56.8263	109.569	56.3697	102.042	57.3429	122.253	57.2704	119.48	56.8631
	57.3933	109.428	57.2236	116.207	57.3549	101.21	56.8939	138.199	57.1606	119.778	57.302	123.194	56.6587	102.232	57.5256	103.899	56.7608	102.186	57.355	127.139	57.5876	88.574	57.1378	130.451	57.087	121.966	57.0234	117.808	57.5119	124.242	57.7254	93.3687	57.4267	107.479	56.7281	123.886	57.1	104.828	57.5393	112.89	57.21	104.447	56.53	115.237	57.4648	124.037	57.562	110.044	57.1947
	57.648	88.8401	57.6613	120.599	57.5263	90.4374	57.0954	128.902	57.4088	105.117	57.6047	111.984	57.0161	106.311	57.6697	100.647	57.1672	123.132	57.4961	131.339	57.7533	93.686	57.2324	136.663	57.3962	108.343	57.3363	129.521	57.659	113.042	57.898	83.3172	57.5663	87.4199	56.9081	112.748	57.3541	123.794	58.0353	111.546	57.6129	98.672	56.9408	107.283	57.5731	116.127	57.8191	105.566	57.4164
	57.8252	118.772	57.7738	112.861	57.6759	105.896	57.2375	121.34	57.6799	106.76	57.8569	119.159	57.3537	117.446	57.9329	96.0301	57.3323	112.379	57.6178	120.334	57.9244	90.8894	57.3825	115.121	57.9624	118.066	57.5332	122.551	57.7846	98.0307	58.0512	101.66	57.7642	78.4596	57.4706	114.801	57.5463	126.192	58.1928	97.9001	57.7314	90.6381	57.2806	106.776	57.7788	132.234	58.0277	102.533	57.5364
	57.9946	125.492	57.9491	84.9256	57.8283	110.246	57.3499	97.5586	57.8654	116.639	58.1926	104.839	57.4315	98.0893	58.2881	107.114	57.5096	123.444	57.7915	132.741	58.0762	88.4839	57.5453	96.6828	58.655	128.598	57.7014	89.5641	57.9165	93.2998	58.2083	85.4624	57.9207	90.337	57.7571	91.7925	57.7154	107.781	58.3411	111.539	57.8549	93.0935	57.4996	128.779	58.0943	133.414	58.1864	98.286	57.6365
	58.1603	90.5053	58.225	100.443	57.9642	122.972	57.4535	116.999	58.0364	106.124	58.4869	119.012	57.5121	82.5363	58.4329	93.7087	57.7627	116.603	58.0139	112.811	58.5471	103.36	57.766	135.071	58.7938	104.626	57.8311	85.1815	58.0642	106.33	58.3389	87.774	58.0656	116.127	57.9728	121.368	57.864	107.152	58.4778	90.6067	57.9661	77.84	57.6754	104.322	58.3168	131.696	58.3458	110.4	57.8421
	58.3032	112.057	58.394	104.166	58.3346	117.046	57.7324	143.653	58.1754	112.114	58.588	96.2549	57.6126	100.791	58.5682	103.45	58.0001	116.218	58.1317	104.233	58.7583	101.984	58.1675	114.149	58.9059	104.413	58.0046	95.4669	58.2544	79.0959	58.5524	90.3135	58.3661	87.0822	58.2211	99.7269	58.1906	125.086	58.5896	94.8364	58.0939	114.413	57.8452	99.8263	58.515	107.042	58.5213	90.0978	58.0653
	58.6639	101.11	58.6246	94.8363	58.5979	125.041	57.9344	111.186	58.5533	123.074	58.7678	96.134	57.8143	95.871	58.7472	97.1831	58.2074	100.142	58.3047	101.356	58.9228	77.048	58.6032	119.267	59.0506	108.821	58.2014	111.875	58.5736	80.8117	59.1008	104.261	58.5069	94.2876	58.3717	120.024	58.3933	125.471	58.776	107.303	58.1821	98.7639	58.0003	107.458	58.6378	116.945	58.7909	94.3698	58.3104
	58.9319	99.3433	58.8242	85.9767	58.8247	113.31	58.0708	125.342	58.9234	103.006	58.9524	96.0354	58.0649	98.4126	58.8654	107.713	58.5839	111.785	58.3697	113.878	59.0752	86.7453	58.7629	126.58	59.181	106.668	58.3764	88.4046	58.8968	107.91	59.2339	85.7877	58.715	104.952	58.4847	111.606	58.6516	123.283	58.9115	112.934	58.5242	92.892	58.2203	115.639	58.8931	137.552	58.9586	108.899	58.4472
	59.0898	112.69	59.0393	73.3744	58.9692	112.209	58.186	108.847	59.0563	104.399	59.0713	104.66	58.2226	133.117	58.9754	91.1377	58.763	115.177	58.4786	109.31	59.417	84.8063	58.8804	95.8553	59.3516	108.212	58.6146	101.999	59.0624	99.9629	59.3453	85.1935	59.2302	97.5603	58.7293	116.63	59.1938	125.192	59.0303	101.104	58.6686	90.3352	58.3603	99.125	59.1353	114.366	59.1491	107.198	58.6932
	59.2289	93.0943	59.2373	91.4583	59.4116	104.932	58.4387	122.071	59.2114	93.7496	59.2397	117.208	58.3787	98.8393	59.0839	82.4771	58.9513	112.937	58.7665	104.588	59.7472	94.9671	59.0614	108.135	59.7282	125.846	58.9888	104.843	59.2047	94.3991	59.515	77.5358	59.4753	91.5657	59.3137	104.09	59.5297	115.519	59.1475	112.082	58.8192	107.855	58.5144	109.009	59.3238	96.3702	59.4188	97.3875	58.9256
	59.6923	104.493	59.6938	78.5692	59.715	99.6117	59.1849	106.478	59.7064	111.119	59.663	95.8427	59.2146	98.8386	59.5939	99.2668	59.5634	106.323	59.3636	106.124	59.906	99.7443	59.6168	101.167	59.8935	98.9731	59.5388	111.824	59.6084	90.4526	59.846	100.996	59.7488	100.681	59.8108	99.8882	59.7648	114.808	59.6369	107.812	59.3891	96.2893	59.3561	96.6732	59.738	119.357	59.7844	94.9122	59.3888
	61.9506	128.58	62.2579	112.341	61.102	111.34	61.4583	138.978	61.7467	116.515	61.4515	113.438	62.0271	119.292	62.2757	113.679	61.5187	120.127	62.4884	118.133	61.2196	92.4449	62.2393	140.314	61.424	104.181	62.4334	164.77	61.0232	117.37	61.2056	106.405	61.4971	118.861	61.1842	104.054	61.1548	99.9207	61.0295	106.267	62.8838	108.379	61.7364	106.622	61.3	113.329	61.1615	115.183	61.7659
	63.5054	115.161	63.8388	97.182	63.0248	109.016	62.6449	117.23	63.5334	104.962	63.1535	93.9827	64.7108	121.838	63.9358	102.993	63.5255	127.216	64.0534	101.75	62.81	92.4905	64.2904	125.22	63.7063	105.54	64.4119	133.433	62.6206	102.209	63.303	101.056	62.8605	100.024	62.7216	114.507	62.9425	107.558	62.6432	98.4687	66.5081	111.658	63.3653	114.078	62.9312	107.902	62.7076	106.527	63.2422
	65.7373	127.067	65.3727	110.269	65.469	117.006	64.5972	133.315	65.3322	94.1737	64.6212	104.433	66.3202	103.6	66.0806	108.902	65.595	116.426	66.0468	117.63	64.7846	102.397	66.7419	140.981	65.5068	103.467	66.0344	136.563	64.091	111.399	65.0145	101.41	64.8549	112.145	67.745	132.363	64.6522	104.755	64.3106	99.1946	67.9358	115.483	65.1998	114.782	64.5182	119.019	64.9095	123.542	66.8859
	67.0013	105.273	66.9116	96.5924	67.5673	120.606	67.0146	131.094	67.5057	114.266	66.9871	121.207	68.2316	113.016	67.4269	103.722	67.3518	115.244	67.539	101.472	66.8758	101.697	68.1266	109.573	66.6094	98.1879	67.5208	112.774	67.452	119.451	66.368	96.9968	66.4779	114.452	68.3469	132.141	67.1034	114.496	66.7724	115.527	68.6052	107.582	67.781	122.118	66.7129	119.32	67.4495	127.252	68.069
	68.7099	119.078	68.1451	101.041	69.2174	106.314	68.2825	111.994	69.1165	102.834	68.5807	105.889	69.4728	93.3967	68.1907	96.0405	69.1152	105.062	69.2446	98.847	68.8693	94.5206	69.071	116.077	69.0089	117.838	68.3586	100.361	68.3233	100.959	67.9806	93.0939	68.2391	115.93	69.6213	122.398	68.8121	108.318	68.2581	99.5817	70.4454	103.213	69.4061	113.338	68.5649	111.314	69.788	122.994	69.8232
	69.7999	105.308	69.9856	101.494	70.7501	94.5507	69.6334	106.57	70.3251	94.1845	70.0396	95.6249	71.2303	106.546	70.0329	97.2385	70.7436	102.583	71.1258	103.264	70.636	92.7279	70.0671	94.8679	70.018	97.0672	70.7454	142.91	69.6562	96.53	69.5425	93.1389	69.3844	110.016	70.9428	118.093	70.2157	106.487	70.797	122.048	71.7785	110.116	71.196	113.814	70.2592	120.023	71.0851	112.665	71.1855
	72.5409	127.143	72.421	105.683	72.7723	131.931	73.1793	160.533	73.1557	128.13	73.2309	129.274	72.3654	105.22	72.9567	119.618	72.4475	101.96	72.5388	105.777	72.3567	100.684	73.0578	131.81	73.0319	125.959	72.3926	106.829	73.7142	129.004	72.744	120.812	72.8249	132.14	72.4328	116.371	72.3474	126.239	72.5429	109.879	72.6394	107.605	72.6737	113.768	72.4718	134.964	73.3181	75.583	72.3888
	73.8113	104.11	73.239	88.0805	73.6739	109.525	74.2198	165.589	74.4104	109.812	74.0357	97.461	73.6735	97.3132	73.9863	102.865	73.3238	99.1135	73.565	107.25	73.1518	90.2711	73.7549	100.594	73.7935	94.0397	73.3887	110.81	75.0522	94.0083	73.6028	92.7975	73.8299	104.975	73.1269	103.358	72.9993	121.005	73.65	98.3975	73.4654	99.8808	73.5145	107.506	73.3073	124.579	74.228	72.9568	73.0817
	74.707	102.65	74.2665	88.3249	74.5077	102.181	75.3638	133.833	75.1839	99.2825	74.8389	108.844	74.7546	89.3475	74.8758	94.461	74.3571	95.302	74.5165	108.435	73.9429	89.7624	75.4952	121.091	74.7153	90.6119	74.1041	98.8527	75.8576	89.0425	74.1515	95.3396	74.5652	95.0702	73.9239	108.219	73.6647	121.968	74.7173	94.2517	74.7342	89.9425	74.2521	102.525	74.0711	116.699	75.3351	80.4483	74.8452
	75.5034	97.8513	75.5013	91.2363	75.3814	102.229	76.1878	113.814	76.0862	102.389	75.6185	109.333	75.7452	89.8918	75.5106	89.139	75.3573	106.011	75.3686	101.711	74.8736	94.921	76.3131	115.769	75.7612	84.7992	75.0518	109.847	76.8333	86.1566	74.6932	83.7791	75.9435	102.313	74.8093	102.575	74.6684	114.672	75.9457	101.345	75.589	89.5031	75.4182	110.554	74.8672	106.188	76.1914	77.1335	75.9377
	76.5183	97.5529	76.489	90.7559	76.1591	96.4162	77.1091	111.522	77.0715	94.7607	77.1898	104.291	76.5433	80.7029	76.3158	93.888	76.9442	105.599	76.3429	94.2844	75.985	91.1903	77.5984	109.318	76.6985	100.281	75.8083	109.368	78.0103	88.2854	75.5857	86.4064	76.9033	106.181	75.7124	100.702	75.8811	113.245	76.8157	95.3388	77.0159	95.0583	76.3076	109.197	75.7716	103.801	77.2084	54.3913	76.8056
	77.8054	97.5368	77.2894	79.8892	76.8782	100.048	77.9209	109.962	77.7687	100.265	77.8944	102.19	77.4578	84.8545	76.9664	91.609	77.575	99.1584	77.8709	113.465	77.1664	89.4207	78.5441	96.5485	77.6264	88.0428	77.6864	107.939	78.5829	87.4628	77.0082	90.928	77.688	105.033	77.1897	113.261	76.6889	106.264	77.4595	96.8351	77.8181	82.6989	77.3515	112.45	77.2644	115.985	77.8567	65.0021	77.4447
	78.6721	88.5322	78.0264	87.1985	78.166	107.841	78.4287	104.067	78.3937	91.4997	78.4398	103.882	78.2499	75.8755	77.982	95.3619	78.3036	89.7801	78.8117	97.7585	78.2118	84.0733	79.399	89.6116	78.3057	90.104	78.7952	101.142	79.6785	84.7431	77.9768	94.7028	78.2791	91.752	78.0673	102.1	78.097	111.41	78.1004	92.3415	78.7509	85.3573	78.1662	93.8429	78.0128	111.424	78.6543	74.8383	78.5398
	79.4402	97.8995	79.2701	94.5921	79.36	100.837	79.7582	110.104	79.1012	94.3439	79.1215	95.8177	79.2149	95.9786	78.9166	103.742	79.3947	108.575	79.7822	87.1921	79.1405	83.7303	80.4789	99.6509	79.242	84.3129	79.6359	83.8903	80.2659	82.2633	79.2958	95.276	79.4124	107.331	79.4911	103.39	78.7404	117.275	79.2172	86.1723	79.6219	80.6909	79.1501	113.867	79.1619	94.938	79.536	59.3592	79.3805
	80.6071	96.7083	80.3412	82.843	80.291	107.605	80.4672	103.549	79.8534	98.821	79.8564	94.516	80.3884	88.3575	79.7757	88.0775	80.3968	88.7381	80.8882	97.9977	80.4092	97.9057	81.1055	85.1869	80.108	87.2707	80.3303	106.656	80.9342	81.8643	80.1	87.5063	80.4426	92.3201	80.2911	94.8904	79.5796	107.003	80.1227	87.3429	80.4116	80.3522	79.9222	112.37	80.0996	95.4694	80.2731	76.2209	80.2996
	81.7846	84.9677	81.1349	89.3887	81.1296	94.4084	81.4923	106.719	80.7398	97.1865	80.3659	99.7399	81.0657	81.0591	80.788	88.5512	81.1253	107.312	81.754	98.6266	81.4798	92.5622	81.7769	99.0376	81.2232	92.6424	81.1481	95.9912	81.6586	82.4453	81.2238	88.6812	81.275	91.8906	81.1741	91.7315	80.4827	99.4429	80.8531	85.0822	81.2764	81.1735	80.881	115.974	80.9942	105.629	81.3234	58.4104	81.2399
	82.7594	103.658	81.9519	83.3887	82.0816	122.594	82.6107	95.2134	81.8345	99.7795	81.0015	104.36	81.8651	82.9023	81.5585	89.4585	82.0839	111.204	82.434	89.9244	82.3414	97.7786	82.5355	110.351	81.9039	74.6671	82.1183	88.7992	82.4866	91.8257	82.0118	89.0857	82.4395	94.2022	82.0625	92.7577	81.2856	99.743	81.901	82.9993	82.1572	82.7805	81.7903	108.631	81.9312	98.1721	82.1907	54.0273	82.2374
	83.612	98.9313	83.4142	90.2423	83.2126	93.7687	83.5429	103.445	83.1318	98.5945	82.7775	114.911	82.9788	89.1104	82.788	91.7064	83.1727	113.901	83.3066	88.4792	83.3669	97.3507	83.269	100.427	83.1546	87.497	82.9698	98.4637	83.332	83.2558	83.1968	87.2231	83.3433	93.8902	83.1699	95.5026	83.1341	102.273	83.2276	96.9682	83.3305	85.3712	83.1512	96.5306	83.3656	96.2097	83.3139	75.0447	83.3259
	86.5835	145.106	86.6366	121.295	86.3144	118.754	87.4154	154.269	85.8972	115.886	86.3223	131.285	90.041	157.18	86.5426	120.378	85.717	124.684	86.532	120.248	85.3494	101.385	87.9875	180.582	86.9637	123.968	87.9069	176.693	86.4621	145.404	87.2546	126.402	86.6788	141.042	85.813	119.289	86.1086	106.047	85.4612	109.484	87.5343	104.462	86.1395	113.623	86.0584	118.234	86.5904	61.7839	86.3139
	88.0488	120.762	88.2004	114.861	89.2793	123.864	88.0424	111.299	87.4226	104.48	87.9664	126.425	91.0841	143.683	88.0684	104.617	88.6112	129.97	88.3455	99.9913	88.5471	100.73	90.1726	138.838	88.8487	120.75	90.223	174.932	88.2359	122.522	89.3314	118.593	88.1435	136.884	89.4789	136.319	87.9391	117.473	86.9904	97.3618	90.5488	116.543	88.1935	112.028	87.3106	131.135	89.166	36.5472	88.8667
	89.852	151.123	90.503	121.824	90.6101	121.17	90.8899	163.561	89.3975	112.851	90.7578	127.342	92.0206	128.266	89.689	117.498	90.6528	127.576	90.4655	106.074	90.6951	103.113	91.5904	137.644	90.1585	119.219	90.8559	140.331	91.0599	135.904	90.8837	130.421	90.9162	141.618	90.9024	131.218	90.0827	117.702	88.7818	110.353	91.5849	107.021	90.2463	118.647	88.7736	130.083	90.7013	75.3278	90.8194
	91.138	134.847	91.5802	106.636	92.0489	108.242	92.3137	129.584	91.1793	103.853	92.7481	127.45	92.7931	101.122	91.0885	101.721	92.2358	115.721	91.7184	97.1862	91.9069	98.08	92.699	122.139	92.0503	136.803	92.3972	148.52	92.121	104.535	92.2618	123.686	91.7468	114.14	92.1263	132.584	91.6562	100.309	91.5174	134.282	92.5807	107.592	91.7439	100.429	90.4503	144.648	91.9985	57.6769	92.1008
	92.5889	124.717	92.856	113.731	93.2829	117.058	93.3483	126.842	92.6886	116.447	93.9126	109.085	94.0007	144.414	91.944	110.54	93.2413	109.459	93.1654	101.339	93.9738	103.246	93.3733	116.75	92.9572	114.875	93.5542	157.177	93.2503	113.527	93.1908	104.397	92.9629	115.251	93.7557	128.149	92.909	111.976	92.979	119.642	93.6337	115.019	93.6126	110.203	91.8814	143.586	93.2503	94.3586	93.5026
	94.1774	130.13	94.1865	111.094	94.7646	113.802	94.3588	146.409	94.3108	94.8845	95.4081	129.373	94.9986	117.701	93.055	111.342	95.0245	120.629	94.9192	116.7	95.4836	98.9672	95.4747	132.837	95.2362	127.476	95.4133	165.975	95.0862	131.289	94.7931	124.325	94.9374	129.737	94.5381	117.559	95.1602	122.205	94.5525	107.927	94.4389	96.9536	95.3593	109.962	93.7031	152.067	94.6105	58.0225	95.2883
[truncated: 25 more columns]

## Sheet: Fig1B
	BL mean
Animal	Mouse1		Mouse2		Mouse3		Mouse4		Mouse5		Mouse6		Mouse7		Mouse8		Mouse9		Mouse10		Mouse11		Mouse12		Mouse13		Mouse14		Mouse15		Mouse16		Mouse17		Mouse18		Mouse19		Mouse20		Mouse21		Mouse22		Mouse23		Mouse24		Mouse25
Variable	Time	SW slope	Time	SW slope	Time	SW slope	Time	SW slope	Time	SW slope	Time	SW slope	Time	SW slope	Time	SW slope	Time	SW slope	Time	SW slope	Time	SW slope	Time	SW slope	Time	SW slope	Time	SW slope	Time	SW slope	Time	SW slope	Time	SW slope	Time	SW slope	Time	SW slope	Time	SW slope	Time	SW slope	Time	SW slope	Time	SW slope	Time	SW slope	Time
	48.7066	109.538	48.841	104.944	48.4716	103.556	49.32	107.583	48.2995	100.011	48.8273	104.297	48.5772	107.865	48.9091	92.6288	48.4314	105.081	48.9006	107.717	48.4443	102.381	48.7188	102.987	48.7969	104.971	48.5867	109.969	48.5973	112.195	48.5474	113.744	48.5624	112.535	48.4565	109.581	48.6044	103.846	48.4978	105.423	48.4071	107.882	48.5251	105.251	48.4073	101.514	48.5898	103.064	48.4281
	49.7339	105.785	49.5896	100.296	49.3343	98.7934	50.4993	103.11	49.2523	99.5522	50.1185	99.8407	49.3546	104.76	49.7488	106.078	49.5015	99.1438	49.7968	103.332	49.2114	97.1897	49.607	101.124	49.6507	101.467	49.5287	107.268	49.7593	104.849	49.6711	106.393	49.6543	103.744	49.2491	104.018	49.4811	101.4	49.5744	103.265	49.2905	106.854	49.4353	103.119	49.2335	98.3106	49.4859	100.211	49.3705
	50.6269	101.109	50.3505	98.7947	50.2121	100.734	51.3139	100.461	50.2521	100.489	51.0239	99.6231	49.976	101.173	50.7365	97.166	50.3846	89.59	50.9068	105.278	50.2422	102.038	50.622	99.6262	50.8999	103.855	50.7337	107.345	50.6935	100.165	50.8609	103.807	50.5939	101.958	50.197	103.957	50.4245	100.576	50.5608	99.4689	50.4102	104.319	50.4797	103.201	50.1145	100.399	50.4683	98.0695	50.198
	51.3866	101.029	51.2453	98.9403	51.2236	98.374	52.444	100.388	51.2963	97.0053	51.6706	98.0683	50.9763	102.897	51.5277	94.7024	51.6347	87.8359	51.9294	101.751	51.3107	99.8801	51.6395	100.186	51.7121	99.9017	51.531	105.307	51.6288	100.635	52.0177	103.449	51.5164	100.795	51.3952	102.472	51.4567	99.4602	51.7302	103.009	51.277	101.328	51.3066	103.1	50.9806	97.9955	51.4011	98.4177	51.2296
	52.2262	101.04	52.4435	100.52	52.5215	100.682	53.4707	99.1777	52.3217	98.1162	52.4769	100.39	51.876	102.511	52.4906	91.3743	52.54	80.6479	52.9354	101.602	52.1173	99.6219	52.5163	98.9181	52.7415	98.7213	52.2099	104.488	52.5863	98.2863	52.8222	102.37	52.2448	100.02	52.219	102.979	52.4688	100.7	52.6853	98.0978	52.2959	100.616	51.9717	101.677	52.1199	101.605	52.2602	96.8547	52.6088
	53.2755	101.985	53.562	98.3586	53.4322	98.3198	54.3988	100.98	53.4724	99.3756	53.4914	98.4145	52.8316	99.314	53.344	85.3379	53.3173	98.0022	54.0225	103.864	53.2501	100.805	53.2297	98.6824	53.5542	99.0008	52.9059	101.975	53.6458	99.8669	53.7013	102.868	53.271	101.771	53.0404	98.5029	53.4758	97.3793	53.7619	100.622	53.3268	101.253	52.9911	100.49	53.0388	99.8892	53.0427	96.2671	53.4353
	54.1373	100.717	54.458	97.5909	54.3706	99.0599	55.2822	98.8675	54.4244	101.961	54.3911	96.9442	53.7428	102.3	54.3472	106.35	54.3235	107.084	54.9413	103.446	54.0599	98.3042	54.2407	100.714	54.1874	97.4031	54.0872	101.967	54.5184	98.8818	54.6883	103.914	54.1687	99.825	54.0918	102.393	54.4274	96.5596	54.7779	100.643	54.2971	102.473	54.0344	100.881	53.8152	97.6448	54.0541	98.2589	54.3553
	55.0775	99.8066	55.2623	99.2696	55.2392	97.5307	56.369	97.3094	55.3718	98.6243	55.6403	99.2425	54.5369	99.7394	55.4523	89.5757	55.2454	97.6301	55.7034	102.692	54.9657	100.279	55.1406	98.6424	54.908	99.6975	55.0314	102.887	55.3425	99.0254	55.5257	100.102	54.986	99.4247	55.2331	101.867	55.375	97.0004	55.6786	99.1359	55.1348	98.0247	55.236	101.639	54.8369	99.2006	54.9304	98.7391	55.4382
	56.2698	101.667	56.2165	97.9127	56.0259	100.59	57.2983	98.1898	56.3443	99.9584	56.4494	98.1961	55.4888	99.3476	56.2297	99.9637	56.3316	100.938	56.5826	102.079	55.9395	96.7179	55.9612	98.746	56.1247	97.4388	55.9951	101.194	56.1546	100.307	56.4851	101.522	56.373	100.863	56.1503	100.75	56.219	94.8972	56.5721	99.1806	56.0086	102.48	56.1909	99.1483	55.8493	99.4028	55.9527	99.1224	56.3407
	57.2478	99.7412	57.1359	99.3107	56.788	97.1693	58.0322	98.2761	57.192	96.8211	57.4019	100.472	56.43	99.3933	57.1805	98.5013	57.3053	98.1455	57.3465	101.022	56.8745	102.56	56.9158	98.9685	56.8572	94.7468	56.8994	102.755	57.397	98.8979	57.3862	100.938	57.4588	100.939	57.2184	101.38	57.2312	99.3753	57.4714	103.905	56.8856	98.0065	57.1313	100.575	56.9904	102.206	56.8423	97.9017	57.2872
	58.2069	97.1204	58.1269	100.541	57.7614	100.405	58.8582	103.055	58.0954	100.638	58.1205	101.007	57.7472	99.1887	57.9886	93.9419	58.3096	98.7054	58.3054	99.3908	57.9447	99.8711	58.0275	100.251	57.888	99.0392	57.8357	103.138	58.115	97.1409	58.423	100.429	58.2143	98.314	58.2686	100.076	58.0957	99.7661	58.2101	97.6576	57.8419	101.128	57.9237	102.482	58.0717	98.7532	58.1141	100.309	58.2411
	59.2541	102.761	59.1939	100.666	59.0787	103.301	59.6226	102.934	59.1601	98.8219	59.3821	100.776	59.0556	103.233	59.2194	95.7577	59.4731	95.0757	59.4109	102.894	59.1646	102.871	59.3005	100.872	59.2851	101.696	59.0616	103.005	59.2401	103.393	59.5656	101.533	59.2734	100.024	59.4482	103.021	59.2126	98.6966	59.3663	102.558	58.9205	101.628	59.1798	102.544	59.1934	100.856	59.4213	99.4144	59.2643
	61.9212	110.404	62.9634	109.012	61.8124	107.45	64.6259	116.449	61.5964	103.093	62.4972	112.202	63.8798	113.628	63.2299	88.3637	61.4157	96.8363	62.806	111.355	61.058	107.309	65.1728	126.455	65.6321	118.169	64.2357	131.84	62.0025	116.567	61.8356	114.257	61.2081	114.813	64.4237	116.61	61.7463	103.849	61.2847	102.908	63.2555	120.156	63.07	108.986	61.8798	107.643	63.439	107.042	61.9494
	63.2319	107.403	64.9462	107.604	63.5861	103.236	66.3266	107.089	63.6413	103.778	63.8096	106.847	66.9187	115.553	64.7883	86.1127	63.1539	90.1626	65.0927	109.277	62.5446	109.783	66.9763	111.013	66.1036	105.628	65.7859	121.757	63.4508	121.849	63.9329	115.636	62.6775	117.63	65.9744	109.828	63.5125	100.267	63.0437	102.261	66.5038	108.58	64.2355	110.764	63.6719	105.465	66.5636	107.148	63.8445
	64.9675	111.896	66.569	107.686	66.3643	105.218	67.1173	106.761	65.842	104.382	66.1857	108.207	67.7393	104.357	66.0115	88.4845	65.0899	91.6096	66.8378	108.309	64.2041	110.621	67.9577	108.573	67.5832	107.508	67.3369	116.434	66.4493	129.346	65.4475	111.579	63.9489	123.216	67.0673	109.662	65.1812	104.287	64.5326	101.69	68.0432	111.648	67.0006	110.452	65.837	109.916	68.0244	104.625	66.1969
	67.0668	114.176	67.9771	106.079	67.7629	106.666	68.728	110.778	67.6506	102.861	67.5773	104.81	68.7484	111.65	67.3603	85.1891	67.2804	95.1933	67.7727	106.856	67.0788	111.736	69.2634	111.093	68.98	107.839	68.5955	115.047	67.891	121.773	67.0884	114.732	66.5482	120.746	68.3696	108.707	67.0354	102.12	66.8113	106.584	68.6057	104.359	68.6894	104.469	67.0896	105.026	69.1208	102.246	68.0173
	69.0921	112.37	68.9423	105.617	69.0099	105.274	69.6274	105.415	69.0813	99.7835	68.869	105.356	69.4132	105.98	68.6838	97.1809	69.1872	92.9832	68.7593	109.013	68.8314	107.393	70.1298	105.78	69.6612	104.758	69.7314	119.709	68.9408	130.172	68.5244	108.013	68.57	118.495	69.6604	107.28	68.5866	102.07	68.5795	103.465	69.6626	103.789	70.2322	111.399	68.6726	107.893	69.7092	101.694	69.3973
	70.639	108.683	70.4821	106.268	70.7657	103.992	70.5681	104.174	70.9041	102.254	69.9159	107.517	70.9303	108.166	69.4821	74.9917	70.9863	91.6811	70.4025	108.931	70.5039	104.373	71.4095	107.769	70.1005	103.906	71.5182	116.268	70.8002	124.757	69.8949	110.734	70.755	118.075	71.3422	110.492	70.2444	104.095	70.7935	103.542	71.249	108.904	71.5153	107.817	70.4565	105.015	71.1813	102.092	70.8172
	Timecourse mean
Animal	Mouse1		Mouse2		Mouse3		Mouse4		Mouse5		Mouse6		Mouse7		Mouse8		Mouse9		Mouse10		Mouse11		Mouse12		Mouse13		Mouse14		Mouse15		Mouse16		Mouse17		Mouse18		Mouse19		Mouse20		Mouse21		Mouse22		Mouse23		Mouse24		Mouse25
Variable	Time	SW slope	Time	SW slope	Time	SW slope	Time	SW slope	Time	SW slope	Time	SW slope	Time	SW slope	Time	SW slope	Time	SW slope	Time	SW slope	Time	SW slope	Time	SW slope	Time	SW slope	Time	SW slope	Time	SW slope	Time	SW slope	Time	SW slope	Time	SW slope	Time	SW slope	Time	SW slope	Time	SW slope	Time	SW slope	Time	SW slope	Time	SW slope	Time
	0.405222	107.367	0.691528	106.091	0.443856	104.044	1.53667	106.328	0.359246	99.3826	0.995926	104.749	0.638596	104.519	0.720231	112.465	0.472836	105.081	0.789829	107.865	0.523434	104.951	0.453041	102.042	0.433889	104.163	0.756905	110.438	0.850476	107.423	0.475347	113.348	0.372778	110.239	0.582417	113.167	0.472729	103.078	0.617652	106.507	0.488571	111.271	0.492434	105.117	0.342844	99.3454	0.57235	104.656	0.366778
	1.39459	107.046	1.44903	101.412	1.46582	99.5194	2.95359	100.027	1.08405	97.8852	2.12759	100.162	1.61535	102.839	1.63718	106.078	1.38345	99.1438	1.55842	103.984	1.41359	98.9124	1.30585	100.237	1.38119	101.945	1.79175	105.05	2.10234	101.144	1.45396	105.506	1.21074	103.011	1.28456	104.186	1.37957	100.767	1.54192	102.844	1.45312	105.821	1.41392	103.195	1.18224	99.4354	1.59891	103.606	1.39472
	2.16181	99.9874	2.31604	101.465	2.35085	101.49	3.72427	100.117	1.88905	104.151	2.93107	99.8145	2.28763	99.9031	2.54648	97.166	1.85471	89.59	2.81829	105.601	2.25652	100.722	2.25304	98.8667	2.64226	101.391	2.93071	105.217	3.04357	97.5933	2.76938	102.839	2.228	105.241	2.10589	104.363	2.45403	101.955	2.50025	100.166	2.2519	101.652	2.4572	104.283	2.02356	99.942	2.66932	97.763	2.04019
	2.83752	103.006	3.25955	98.3075	3.35369	100.215	4.74624	100.466	2.81361	97.2868	3.49881	97.9923	3.63819	104.355	3.40514	102.486	3.06263	100.692	4.01013	103.719	3.30773	100.765	3.1631	100.171	3.48556	100.544	3.56079	105.739	3.92413	100.707	4.18872	102.4	3.35189	101.895	2.94119	102.724	3.47302	103.058	3.78881	102.975	3.13257	99.0664	3.17849	102.531	2.87356	98.2814	3.58553	102.554	3.30011
	3.58781	100.92	4.32809	100.793	4.81706	101.697	5.81812	99.494	4.03921	98.1566	4.41441	101.855	4.41611	101.997	4.44685	100.834	3.81029	91.7089	5.0365	98.8508	4.1248	98.1218	4.02254	96.7544	4.54874	98.2647	4.29369	104.856	4.94159	98.8628	5.09038	101.565	4.11637	103.045	3.84161	103.167	4.44386	101.226	4.69005	98.3397	4.31598	101.693	3.8009	102.813	4.00929	99.7109	4.436	98.349	4.52933
	4.73867	102.572	5.58642	97.9491	5.84487	97.9222	6.66282	101.727	5.43921	100.641	5.51841	99.1574	5.25787	95.6746	5.14736	92.4719	4.64678	101.446	5.90906	102.188	5.34843	101.547	4.74257	100.39	5.16074	97.6894	4.86893	101.489	5.77389	97.0051	5.87823	99.2792	5.39011	101.789	4.77608	98.6555	5.46819	99.451	5.42997	98.0724	5.36563	102.231	4.72037	100.017	5.10304	101.307	5.15848	98.1679	5.31825
	5.66352	100.654	6.6374	97.186	6.78755	99.5854	7.30829	98.1226	6.54944	102.322	6.53363	96.2366	6.19977	100.047	5.99375	99.1461	5.84857	103.752	6.76265	104.978	6.22485	98.8547	5.98412	100.896	5.84222	96.4022	5.8198	100.662	6.55147	97.3642	6.61642	100.845	6.46622	102.061	5.79181	102.535	6.43872	97.1852	6.64503	101.033	6.18452	101.978	5.60706	99.9123	5.886	98.6853	6.01814	99.0106	6.33964
	6.52815	96.7364	7.28934	96.2454	7.64716	96.2471	8.36603	98.1446	7.64762	100.672	7.64148	98.924	6.90099	99.4889	7.12829	85.3361	6.68249	93.2264	7.54312	101.959	7.14535	98.9892	6.76348	98.1236	6.704	99.5879	6.67365	102.264	7.25571	102.028	7.37826	99.0765	7.39263	98.3149	7.04614	101.783	7.39618	95.819	7.60538	99.6589	7.10606	97.5875	7.14458	103.474	6.81173	99.3065	6.83987	98.7473	7.25119
	7.85037	102.368	8.27483	96.1674	8.32631	101.667	9.3241	98.6419	8.47425	100.866	8.44715	98.707	7.8424	100.231	8.01722	97.1875	7.84135	106.088	8.54876	104.092	8.23106	97.0236	7.5426	99.1725	7.73389	97.3563	7.8077	103.13	8.27841	100.689	8.61302	101.671	8.85215	99.7458	7.79553	100.187	8.31473	95.5246	8.42361	99.1278	8.12153	104.415	8.16653	99.6401	7.68342	98.951	7.88274	100.207	8.18831
	8.77593	98.6713	9.06434	99.9168	9.02412	97.4061	10.098	96.4493	9.28786	98.861	9.42	101.549	8.61857	100.613	9.1131	97.6085	8.83988	92.1104	9.41491	97.7057	9.00677	103.713	8.54193	101.095	8.48344	93.9541	8.48147	100.505	9.36857	98.709	9.48007	99.9435	9.62056	98.0453	8.91031	102.148	9.33918	98.6693	9.34871	107.625	9.07754	95.4587	9.12209	102.378	8.76229	101.91	8.76483	100.578	9.04025
	9.91541	99.6293	10.0867	101.005	9.92366	101.097	10.9713	103.615	10.1493	98.5064	10.0827	100.931	9.7631	98.971	9.82509	88.242	9.94567	94.3552	10.5043	98.6321	10.083	99.8892	9.64003	99.034	9.80533	100.419	9.31413	105.865	10.1292	98.598	10.3529	98.5164	10.2302	100.31	10.038	100.899	10.0971	100.469	10.0461	96.1643	10.0137	101.564	10.0168	101.356	9.92944	99.1602	9.99831	101.153	10.1665
	11.1187	102.773	11.1318	100.425	11.0995	102.926	11.734	99.4916	11.2284	97.782	11.3701	100.378	11.0225	103.171	11.1893	97.0348	11.3367	93.3799	11.5142	103.184	11.2724	104.337	11.2668	101.489	11.1655	101.422	10.9606	103.16	11.2226	102.776	11.5944	100.778	11.3604	98.463	11.3313	103.041	11.1213	98.6254	11.2664	103.479	10.9547	100.367	11.1793	102.096	11.1535	100.308	11.3819	101.537	11.1867
	13.6087	109.874	15.0012	109.273	13.7082	107.478	15.5523	115.94	13.8519	102.831	15.0956	114.102	16.8522	114.482	14.6174	77.4513	13.3651	88.3479	15.6456	110.378	13.3779	109.427	16.1322	119.999	16.9729	117.906	16.6981	133.769	13.8717	115.18	13.2336	112.851	13.1696	116.301	15.4306	113.636	14.1767	105.247	13.3036	105.699	15.9618	126.503	15.1194	110.673	13.7855	105.385	15.0841	110.518	13.7499
	14.9133	107.709	17.0987	108.755	15.1538	104.25	17.9403	110.384	16.1234	104.88	16.1183	108.279	18.9304	114.052	16.8176	69.9369	14.6115	92.9237	17.7165	107.682	14.6476	106.631	19.0592	120.148	17.5108	103.892	17.7227	121.362	15.4328	126.479	16.0437	113.636	15.3633	121.971	16.673	105.416	16.1514	101.874	14.8847	105.671	18.7367	111.1	16.8601	110.935	15.6207	104.834	18.2356	107.816	15.782
	16.6524	110.631	18.5045	106.494	18.2689	108.671	18.5712	105.524	18.103	103.895	18.4927	107.11	19.824	106.109	17.954	79.2449	16.3625	90.2224	19.0212	108.086	15.8825	106.742	19.9096	104.444	20.0192	112.504	19.1911	114.529	20.1525	136.026	17.046	111.549	16.5765	125.035	18.4319	112.196	17.4171	104.852	16.1844	103.476	20.1873	112.399	19.5627	108.997	18.1149	112.269	20.2347	107.192	18.294
	19.2308	115.628	19.978	106.62	19.678	108.78	20.1511	113.806	19.573	103.568	20.2607	105.551	20.8623	110.757	19.3035	66.7991	18.9267	91.8435	19.7315	104.459	18.7851	111.645	20.9796	109.297	21.0372	105.266	20.1824	111.974	20.5672	121.825	18.9326	116.348	19.0565	119.748	20.1743	109.795	19.149	102.308	19.1513	111.217	20.7446	107.006	20.6881	109.772	19.3085	105.758	20.8929	103.067	20.085
	21.1972	113.048	20.7549	106.356	21.1199	106.691	21.3822	107.169	21.0653	100.308	21.0297	102.008	21.2163	107.948	21.3503	100.731	20.9475	85.2353	20.5363	108.653	20.9532	110.097	22.1477	108.741	21.3704	102.768	21.3058	117.48	21.7007	136.238	20.4577	107.55	20.2225	118.195	21.6419	106.736	20.902	102.467	20.6201	108.513	21.4518	105.433	22.2306	112.787	21.0163	109.621	21.4511	101.715	21.5062
	23.2199	111.05	22.5465	111.049	22.9026	103.42	22.3099	103.001	22.9387	105.098	21.9515	106.782	22.7029	109.667	22.2466	73.139	22.74	93.8598	22.7827	111.166	22.51	104.398	23.5048	111.443	21.7756	105.914	23.4544	115.988	22.8639	127.709	21.4999	111.156	22.6294	118.295	23.3736	110.875	22.5764	104.832	23.0495	108.017	23.2556	110.293	23.4803	109.547	22.8082	107.366	23.2922	102.616	22.9977
	25.008	111.709	24.9905	103.797	24.4993	103.068	25.1034	108.838	24.2398	100.639	24.6586	103.845	24.5158	111.212	25.0979	72.793	24.39		25.0114	107.569	24.3652	99.8108	24.9846	103.932	25.1599	105.779	24.4165	109.5	24.3441	116.967	24.6194	114.139	24.7519	114.831	24.3307	105.994	24.736	104.614	24.3779	104.339	24.3257	104.492	24.5578	105.386	24.4717	103.682	24.6072	101.471	24.4893
	26.0731	104.524	25.7303	99.1796	25.2027	98.0675	26.045	106.193	25.4206	101.219	26.1095	99.5193	25.0939	106.681	25.8604		25.6196		26.0353	102.679	25.0093	95.467	25.9081	102.011	25.9201	100.989	25.2656	109.487	25.4162	108.554	25.8883	107.279	26.0978	104.476	25.2136	103.85	25.5827	102.034	25.6069	103.687	25.1279	107.888	25.4566	103.043	25.2847	97.1858	25.3729	96.8162	25.3462
	27.092	102.231	26.385	96.1241	26.0734	99.978	26.9035	100.805	26.6152	96.8266	27.1167	99.4317	25.6644	102.443	26.9265		26.9144		26.9952	104.956	26.2279	103.354	26.991	100.386	27.1575	106.318	26.5367	109.474	26.3433	102.736	26.9524	104.775	26.9597	98.6758	26.2881	103.551	26.3949	99.196	26.6214	98.7718	26.5684	106.986	26.5022	102.12	26.2054	100.856	26.2673	98.376	26.3559
	27.9357	99.0513	27.2311	99.5732	27.0935	96.5331	28.1418	100.311	27.7791	96.7237	27.8423	98.1442	26.3144	101.439	27.6503	86.9188	28.2067	74.9793	27.8487	99.784	27.3137	98.9948	28.1158	100.201	27.9387	99.2594	27.5013	104.875	27.3334	100.564	27.8466	104.498	27.6809	99.6938	27.8493	102.221	27.4403	95.8618	27.6716	103.042	27.4213	103.589	27.4347	103.67	27.0876	97.7096	27.2167	94.2816	27.1591
	28.8647	101.159	28.559	100.246	28.226	99.6674	29.1233	98.8613	28.6042	98.0758	28.5394	98.9252	27.336	103.026	28.5344	81.9145	29.2697	69.5868	28.8344	104.353	28.1097	101.122	29.0101	101.082	28.9343	99.1779	28.1261	104.119	28.231	97.7097	28.554	103.175	28.3733	96.9951	28.5964	102.791	28.4938	100.174	28.6805	97.8558	28.2759	99.5403	28.1425	100.541	28.2305	103.5	28.0843	95.3605	28.6883
	29.8124	101.398	29.5377	98.7682	29.0195	98.7174	30.1347	100.234	29.5056	98.1099	29.4644	97.6716	28.4053	102.953	29.5406	78.2038	29.9878	94.5585	30.1359	105.541	29.1518	100.063	29.7169	96.9746	29.9477	100.312	28.9428	102.461	29.5176	102.729	29.5244	106.457	29.1519	101.752	29.3047	98.3502	29.4834	95.3076	30.0938	103.172	29.288	100.274	29.2618	100.962	28.9745	98.471	28.9269	94.3663	29.5524
	30.6111	100.78	30.2787	97.9958	29.9537	98.5344	31.2561	99.6125	30.2993	101.599	30.2486	97.6519	29.2858	104.554	30.7007	113.554	30.7985	110.416	31.12	101.915	29.8949	97.7537	30.4972	100.533	30.5325	98.404	30.3546	103.272	30.4854	100.399	30.7601	106.983	29.8711	97.5888	30.3919	102.252	30.416	95.934	30.9107	100.253	30.4097	102.967	30.4617	101.851	29.7444	96.6043	30.0901	97.5072	30.3709
	31.6268	102.877	31.2353	102.294	30.8313	98.8144	32.3719	96.4741	31.096	96.5763	31.6391	99.561	30.1728	99.9899	31.7763	93.8154	31.8084	102.034	31.8636	103.425	30.7861	101.568	31.5177	99.1613	31.1119	99.8071	31.3891	103.509	31.4293	96.0226	31.6731	101.127	30.5793	100.535	31.42	101.951	31.3538	98.1818	31.7518	98.613	31.1635	98.4618	31.3275	99.8039	30.862	99.0947	31.0209	98.7308	31.6253
	32.6891	100.966	32.1582	99.6579	31.7255	99.5131	33.2725	97.7377	32.2144	99.0507	32.4516	97.6853	31.1353	98.4646	32.4422	102.74	32.8219	95.788	32.6164	100.067	31.648	96.4122	32.3799	98.3195	32.5156	97.5214	32.1825	99.2584	32.0308	99.9263	32.3572	101.372	31.8938	101.98	32.5051	101.314	32.1232	94.2698	32.7207	99.2334	31.8957	100.546	32.2153	98.6564	32.0152	99.8545	32.0227	98.0381	32.4931
	33.7197	100.811	33.2076	98.7046	32.5519	96.9325	33.9665	100.103	33.0962	94.7813	33.3838	99.3939	32.2414	98.1737	33.2479	99.3942	33.7707	104.181	33.2781	104.339	32.7422	101.407	33.2896	96.8419	33.2309	95.5395	33.3173	105.004	33.4254	99.0868	33.2923	101.932	33.297	103.833	33.5265	100.612	33.1232	100.081	33.5941	100.185	32.6937	100.554	33.1405	98.7722	33.2185	102.502	32.9197	95.2257	33.5342
	34.4983	94.6115	34.1672	100.077	33.5992	99.7136	34.7452	102.496	34.0414	102.769	34.1583	101.084	33.7313	99.4063	34.1521	99.6418	34.6735	103.056	34.1066	100.149	33.8064	99.853	34.4149	101.467	33.9707	97.6598	34.3572	100.412	34.1008	95.6838	34.493	102.342	34.1985	96.3178	34.4993	99.2529	34.0943	99.0635	34.3742	99.1509	33.6702	100.692	33.8306	103.609	34.2139	98.3461	34.2299	99.4645	34.3156
	35.3896	102.748	35.2559	100.907	35.0579	103.676	35.5112	106.376	35.0918	99.8617	35.3942	101.173	35.0888	103.295	35.2494	94.4805	35.6094	96.7715	35.3076	102.605	35.0569	101.404	35.3342	100.254	35.4047	101.971	35.1627	102.851	35.2577	104.011	35.5369	102.287	35.1864	101.584	35.5652	103.001	35.3039	98.7679	35.4662	101.637	34.8862	102.889	35.1803	102.992	35.2333	101.405	35.4608	97.2918	35.3419
	38.2338	110.934	38.9256	108.751	37.9165	107.423	41.6995	116.958	37.3409	103.356	37.8988	110.303	38.9073	112.775	39.8424	99.2761	37.4663	105.325	37.9664	112.332	36.7381	105.19	42.2134	132.912	42.2913	118.432	39.7732	129.91	38.1334	117.954	38.4376	115.664	37.2466	113.325	41.4168	119.584	37.316	102.45	37.2658	100.116	38.5492	113.809	39.0207	107.298	37.9741	109.901	39.7939	103.566	38.149
	39.5505	107.097	40.7937	106.453	40.0184	102.223	42.7128	103.794	39.1591	102.677	39.501	105.414	42.9071	117.053	40.7591	102.289	39.6963	87.4016	40.469	110.871	38.4417	112.935	42.8935	101.878	42.6965	107.364	41.849	122.153	39.4688	117.218	39.8221	117.635	37.9917	113.289	43.2758	114.24	38.8737	98.6611	39.2027	98.8496	42.2709	106.059	39.6109	110.594	39.723	106.096	42.8916	106.48	39.907
	41.2826	113.161	42.6335	108.879	42.4596	101.766	43.6635	107.997	41.581	104.869	41.8787	109.304	43.6546	102.604	42.069	97.7241	41.8173	92.9969	42.6544	108.532	40.5257	114.499	44.0058	112.702	43.1471	102.511	43.4826	118.339	40.7461	122.665	41.8491	111.608	39.3214	121.397	43.7028	107.129	40.9453	103.721	40.8809	99.903	43.899	110.898	42.4385	111.907	41.5592	107.562	43.8141	102.058	42.0998
	42.9028	112.723	43.9762	105.537	43.8479	104.551	45.3049	107.749	43.7283	102.155	42.8939	104.069	44.6344	112.544	43.4171	103.579	43.6341	98.543	43.8138	109.254	43.3725	111.827	45.5472	112.89	44.9229	110.413	45.0086	118.12	43.2147	121.721	43.2442	113.115	42.0399	121.744	44.5648	107.619	42.9218	101.932	42.4713	101.952	44.4667	101.712	44.6906	99.1667	42.8708	104.294	45.3488	101.425	43.9496
	44.9871	111.693	45.1297	104.878	44.8999	103.857	45.8725	103.661	45.0973	99.2587	44.7083	108.705	45.6101	104.012	44.0172	93.6311	45.4269	100.731	44.9823	109.373	44.7096	104.689	46.1119	102.819	45.9519	106.747	46.1571	121.937	44.1808	124.105	44.5912	108.476	44.9176	118.795	45.679	107.823	44.2712	101.673	44.5388	98.4177	45.8734	102.146	46.2338	110.01	44.329	106.165	45.9673	101.673	45.2883
	46.0581	106.315	46.4178	101.487	46.6288	104.564	46.8262	105.347	46.8694	99.4105	45.8803	108.252	47.1578	106.666	44.7175	76.8444	47.2327	89.5024	46.0223	106.697	46.4978	104.349	47.3142	104.095	46.4255	101.897	47.5821	116.548	46.7365	121.804	46.29	110.312	46.8806	117.855	47.3108	110.109	45.9124	103.358	46.5375	99.0665	47.2424	107.515	47.5503	106.087	46.1048	102.663	47.0704	101.569	46.6367
	54.0959	144.421	54.0993	131.835	54.2435	128.934	54.3235	149.757	54.4087	119.874	54.3117	131.119	54.2954	135.475	54.3424	93.9917	54.2063	106.144	54.3669	127.561	54.4636	150.32	54.3679	156.468	54.4741	142.446	54.188	167.291	54.5392	142.295	54.1554	132.422	54.3482	134.109	54.2506	129.341	54.1074	134.034	54.3661	114.631	54.2957	123.574	54.0813	117.724	54.1094	133.678	54.1704	124.196	54.3946
	54.3877	116.121	54.2857	114.197	54.4845	112.158	54.5279	128.349	54.6208	111.531	54.5619	118.195	54.4049	124.028	54.5651	105.965	54.5426	99.8222	54.5707	114.284	54.8132	119.296	54.5097	140.001	54.6457	129.232	54.3892	138.979	54.6868	135.868	54.3766	126.079	54.6147	124.308	54.3818	116.632	54.5313	121.718	54.5063	104.649	54.5193	109.238	54.2282	105.972	54.3933	104.559	54.5737	111.745	54.7713
	54.5299	108.194	54.4609	111.914	54.7793	110.626	54.7203	122.344	54.8219	106.609	54.8019	108.532	54.5442	118.69	54.7028	106.383	54.7122	87.8848	54.7974	105.113	55.0191	111.523	54.7013	116.634	54.8523	115.556	54.626	124.873	54.8396	118.074	54.7026	117.905	54.7491	111.853	54.5622	113.616	54.6707	111.77	54.7342	105.186	54.6564	110.453	54.3799	106.753	54.6021	107.768	54.7734	104.751	55.0288
	54.6549	111.858	54.6116	104.774	55.0152	107.736	54.8074	118.082	55.0071	105.401	55.0464	112.535	54.7283	108.08	54.9436	101.667	54.906	75.727	55.041	110.882	55.2978	109.149	54.8183	124.148	55.0061	112.615	54.7869	122.965	54.9926	113.492	55.1371	113.73	54.902	107.852	54.7343	108.9	54.7867	104.303	54.9372	103.325	54.7642	106.35	54.5066	107.539	54.8	105.367	55.0383	101.75	55.2914
	55.238	113.791	54.9648	110.377	55.1681	104.049	54.9157	115.604	55.1799	103.339	55.2497	104.313	54.9751	107.404	55.2099	99.104	55.0639	105.703	55.2769	110.459	55.5168	105.971	54.9688	115.52	55.171	115.573	55.0361	120.991	55.2229	112.047	55.4261	110.392	55.0287	106.365	54.8882	112.172	54.9219	99.558	55.1097	100.493	55.0206	110.585	54.6906	106.37	54.9314	105.459	55.2641	101.835	55.3953
	55.4227	105.967	55.3408	105.794	55.4196	104.942	55.0579	114.615	55.3668	103.166	55.4719	100.799	55.0982	100.211	55.3594	98.2288	55.216	106.883	55.525	109.16	55.7427	101.993	55.2346	116.325	55.442	114.251	55.2533	116.789	55.4461	107.972	55.5956	103.622	55.3561	112.183	55.0708	108.045	55.0458	103.251	55.2932	98.7649	55.2228	104.779	54.8216	96.2651	55.2243	106.832	55.5487	106.047	55.5308
	55.7018	107.18	55.5346	98.7906	55.6182	102.802	55.194	106.494	55.5119	99.8904	55.7194	106.795	55.2431	107.716	55.4833	84.6396	55.3628	99.8155	55.8043	105.493	55.897	102.273	55.5208	113.529	55.6266	112.222	55.4138	120.127	55.6169	104.464	55.8187	109.228	55.6581	115.383	55.6482	113.256	55.2442	98.6845	55.4121	96.3599	55.3524	102.73	55.1316	111.796	55.578	109.885	55.7704	101.45	55.6592
	55.8526	99.6361	55.6804	101.635	55.9765	101.623	55.5014	113.178	55.8023	98.6595	55.919	98.277	55.5082	106.024	55.8747	105.411	55.4982	108.032	55.951	108.411	56.0638	101.485	55.6474	116.795	55.7918	105.954	55.5687	109.22	55.7728	104.009	55.978	104.312	55.8361	115.657	55.7776	113.032	55.4606	101.892	55.721	102.074	55.4867	103.183	55.3578	110.273	55.8847	104.818	55.9969	103.718	55.9336
	56.0077	98.1193	55.822	103.724	56.2411	95.0903	55.6651	108.296	55.9911	99.5444	56.1223	101.859	55.7883	103.447	56.1638	101.068	55.636	89.0621	56.0885	100.222	56.2256	104.354	55.8079	105.891	55.959	106.818	55.7418	110.671	55.9601	100.936	56.1451	105.358	56.0127	111.636	55.9229	107.388	55.7622	103.832	55.8442	96.8597	55.669	103.308	55.537	107.987	56.0001	106.799	56.1664	90.2053	56.0728
	56.1682	98.8494	56.0454	106.733	56.3871	98.1393	55.8067	107.913	56.152	90.3	56.5326	101.749	55.9506	94.3638	56.4438	94.43	55.7651	78.4481	56.239	106.375	56.4225	102.314	55.9726	99.9191	56.0842	113.902	55.9872	112.279	56.0382	96.2111	56.2762	103.995	56.1736	110.767	56.1299	101.541	56.2051	110.225	56.255	102.338	55.9767	97.5243	55.7287	103.169	56.229	102.322	56.2959	94.014	56.3188
	56.3414	94.4188	56.3013	102.425	56.5431	96.8914	55.9726	102.114	56.3001	94.9667	56.7048	97.9953	56.0883	97.8622	56.826	102.675	55.9476	94.6072	56.46	109.406	56.7544	107.107	56.3415	111.192	56.3089	107.967	56.3903	115.678	56.1901	92.7416	56.428	104.031	56.3312	106.28	56.256	102.608	56.472	97.6513	56.5846	99.2343	56.1163	95.9956	55.8923	101.092	56.4617	104	56.4724	103.028	56.4487
	56.6536	97.3804	56.4861	95.8944	56.6881	95.9723	56.3267	104.215	56.4564	99.1255	56.8564	97.2404	56.2318	98.6496	57.0843	98.9628	56.2393	106.402	56.6499	106.393	57.0788	106.238	56.7435	106.665	56.4654	107.452	56.5306	111.922	56.6365	103.735	56.8749	104.762	56.6372	103.411	56.3886	101.053	56.6258	96.4061	56.7532	98.1507	56.3596	105.101	56.0754	100.222	56.9056	103.211	56.754	102.054	56.5662
	56.9294	94.3635	56.6791	95.0058	56.8516	103.754	56.5324	103.266	56.7074	101.389	56.9919	99.8386	56.3669	96.4023	57.2596	86.4214	56.3528	103.682	56.8732	105.458	57.2329	93.9339	56.8725	98.241	56.638	109.011	56.6998	104.671	57.1382	100.749	57.3046	106.486	57.0676	103.295	56.4782	102.124	56.7823	96.2132	56.9364	93.8048	56.5712	98.0338	56.2017	103.043	57.1383	104.241	56.9502	108.904	56.716
	57.0586	96.041	56.811	94.5324	57.2003	97.9073	56.6824	106.593	56.9017	95.8926	57.1255	98.356	56.5037	91.5354	57.4218	91.0189	56.6459	109.258	57.2208	102.548	57.4238	99.2287	57.0007	101.39	56.8424	103.116	56.8263	107.659	57.3294	100.421	57.5514	100.557	57.2464	101.511	56.62	100.033	56.9621	96.9249	57.1007	96.8265	56.8263	100.367	56.3697	94.2115	57.3429	109.667	57.2704	100.035	56.8631
	57.3933	96.5075	57.2236	97.3453	57.3549	93.4257	56.8939	102.74	57.1606	95.4951	57.302	95.9199	56.6587	90.244	57.5256	76.0797	56.7608	100.914	57.355	103.037	57.5876	98.8518	57.1378	103.702	57.087	109.738	57.0234	107.646	57.5119	102.171	57.7254	98.2905	57.4267	98.3382	56.7281	100.876	57.1	94.7691	57.5393	96.5376	57.21	96.6618	56.53	103.309	57.4648	98.2186	57.562	94.741	57.1947
	57.648	93.583	57.6613	104.625	57.5263	96.3185	57.0954	101.309	57.4088	92.8966	57.6047	98.7012	57.0161	97.0351	57.6697	94.818	57.1672	115.406	57.4961	103.57	57.7533	93.184	57.2324	103.725	57.3962	105.515	57.3363	111.395	57.659	104.698	57.898	97.4063	57.5663	92.1814	56.9081	103.533	57.3541	101.626	58.0353	100.475	57.6129	100.603	56.9408	100.207	57.5731	93.8866	57.8191	93.9926	57.4164
	57.8252	99.2803	57.7738	95.8295	57.6759	99.9541	57.2375	102.772	57.6799	92.1021	57.8569	93.986	57.3537	99.9542	57.9329	107.884	57.3323	94.1381	57.6178	103.169	57.9244	91.556	57.3825	104.558	57.9624	103.804	57.5332	105.881	57.7846	98.9086	58.0512	101.262	57.7642	89.8486	57.4706	100.44	57.5463	99.7833	58.1928	94.4129	57.7314	94.1026	57.2806	100.08	57.7788	104.44	58.0277	95.0513	57.5364
	57.9946	93.8403	57.9491	99.8586	57.8283	98.1498	57.3499	97.6885	57.8654	94.847	58.1926	96.1513	57.4315	93.9982	58.2881	101.111	57.5096	87.5807	57.7915	102.883	58.0762	92.612	57.5453	96.4283	58.655	110.714	57.7014	99.2126	57.9165	96.2454	58.2083	102.792	57.9207	97.5937	57.7571	101.766	57.7154	104.222	58.3411	101.496	57.8549	99.4064	57.4996	98.3465	58.0943	104.74	58.1864	95.0567	57.6365
	58.1603	93.2961	58.225	98.3766	57.9642	97.3308	57.4535	94.7982	58.0364	97.0614	58.4869	93.3328	57.5121	88.572	58.4329	98.6131	57.7627	93.0156	58.0139	103.375	58.5471	105.821	57.766	107.208	58.7938	103.327	57.8311	98.7051	58.0642	94.6183	58.3389	95.2146	58.0656	103.184	57.9728	106.871	57.864	97.3786	58.4778	95.9849	57.9661	93.7021	57.6754	100.719	58.3168	98.1821	58.3458	98.0332	57.8421
	58.3032	90.0971	58.394	96.9201	58.3346	96.5943	57.7324	100.537	58.1754	95.7445	58.588	92.2351	57.6126	91.2836	58.5682	94.1226	58.0001	103.796	58.1317	101.744	58.7583	97.0047	58.1675	102.461	58.9059	107.009	58.0046	103.199	58.2544	88.2624	58.5524	92.5595	58.3661	97.0253	58.2211	105.681	58.1906	96.1394	58.5896	91.4253	58.0939	102.631	57.8452	94.5194	58.515	103.682	58.5213	95.4908	58.0653
	58.6639	103.486	58.6246	95.5052	58.5979	100.118	57.9344	95.3955	58.5533	98.3355	58.7678	98.0089	57.8143	91.4813	58.7472	77.54	58.2074	82.9574	58.3047	104.056	58.9228	94.4871	58.6032	106.793	59.0506	102.913	58.2014	103.411	58.5736	89.9571	59.1008	101.025	58.5069	103.201	58.3717	97.7065	58.3933	90.7865	58.776	98.881	58.1821	98.2686	58.0003	98.4493	58.6378	97.8275	58.7909	93.2618	58.3104
	58.9319	93.1523	58.8242	91.2905	58.8247	96.4303	58.0708	98.3725	58.9234	87.7704	58.9524	96.2976	58.0649	89.5482	58.8654	87.565	58.5839	112.817	58.3697	101.861	59.0752	95.6258	58.7629	104.364	59.181	102.047	58.3764	103.779	58.8968	98.5458	59.2339	95.6331	58.715	103.337	58.4847	98.9472	58.6516	101.59	58.9115	94.7905	58.5242	100.538	58.2203	98.7436	58.8931	105.183	58.9586	95.518	58.4472
	59.0898	97.4312	59.0393	91.5562	58.9692	97.4494	58.186	98.695	59.0563	96.5945	59.0713	98.6818	58.2226	96.8178	58.9754	95.6583	58.763	106.203	58.4786	102.575	59.417	98.6722	58.8804	98.8352	59.3516	105.723	58.6146	104.004	59.0624	101.997	59.3453	98.4219	59.2302	102.808	58.7293	106.131	59.1938	103.328	59.0303	93.0845	58.6686	100.038	58.3603	100.915	59.1353	97.5764	59.1491	93.4712	58.6932
	59.2289	95.9061	59.2373	90.4375	59.4116	100.891	58.4387	101.417	59.2114	91.2012	59.2397	99.5985	58.3787	96.7622	59.0839	105.458	58.9513	89.6199	58.7665	100.84	59.7472	98.9212	59.0614	101.218	59.7282	113.246	58.9888	104.823	59.2047	94.727	59.515	90.1197	59.4753	102.432	59.3137	103.719	59.5297	101.798	59.1475	95.5551	58.8192	102.173	58.5144	102.745	59.3238	97.2489	59.4188	94.7227	58.9256
	59.6923	97.8557	59.6938	89.7329	59.715	96.945	59.1849	96.8077	59.7064	94.9077	59.663	98.065	59.2146	94.0574	59.5939	90.6619	59.5634	86.5075	59.3636	101.933	59.906	101.127	59.6168	100.25	59.8935	101.202	59.5388	109.159	59.6084	96.1948	59.846	100.493	59.7488	97.6185	59.8108	104.082	59.7648	102.063	59.6369	95.9425	59.3891	99.5268	59.3561	102.825	59.738	104.133	59.7844	97.7337	59.3888
	61.9506	104.341	62.2579	103.029	61.102	98.7239	61.4583	108.104	61.7467	98.4671	61.4515	104.067	62.0271	104.832	62.2757	97.1533	61.5187	89.9246	62.4884	107.825	61.2196	104.752	62.2393	112.845	61.424	104.483	62.4334	125.504	61.0232	103.881	61.2056	103.858	61.4971	109.602	61.1842	104.333	61.1548	98.9449	61.0295	96.5451	62.8838	108.085	61.7364	105.306	61.3	101.022	61.1615	103.262	61.7659
	63.5054	100.749	63.8388	101.333	63.0248	97.8131	62.6449	99.8854	63.5334	96.2419	63.1535	103.803	64.7108	104.164	63.9358	103.72	63.5255	98.0159	64.0534	105.042	62.81	103.833	64.2904	112.209	63.7063	104.483	64.4119	114.528	62.6206	103.843	63.303	104.037	62.8605	102.122	62.7216	107.67	62.9425	99.8314	62.6432	95.5622	66.5081	110.961	63.3653	102.906	62.9312	100.547	62.7076	102.34	63.2422
	65.7373	105.835	65.3727	103.867	65.469	101.991	64.5972	105.086	65.3322	95.4941	64.6212	102.894	66.3202	99.7558	66.0806	83.72	65.595	98.8967	66.0468	103.676	64.7846	103.921	66.7419	116.462	65.5068	104.194	66.0344	112.152	64.091	103.531	65.0145	104.381	64.8549	105.484	67.745	111.784	64.6522	101.489	64.3106	98.891	67.9358	99.6876	65.1998	101.726	64.5182	104.114	64.9095	103.278	66.8859
	67.0013	99.3404	66.9116	101.327	67.5673	98.9388	67.0146	104.136	67.5057	99.3432	66.9871	106.169	68.2316	99.8743	67.4269	99.8793	67.3518	104.866	67.539	103.589	66.8758	102.465	68.1266	104.072	66.6094	102.037	67.5208	108.403	67.452	109.14	66.368	101.236	66.4779	109.622	68.3469	108.038	67.1034	101.268	66.7724	100.688	68.6052	100.556	67.781	103.992	66.7129	104.201	67.4495	101.886	68.069
	68.7099	104.12	68.1451	100.887	69.2174	97.1726	68.2825	98.9633	69.1165	94.3456	68.5807	101.718	69.4728	96.4283	68.1907	98.9675	69.1152	105.593	69.2446	101.73	68.8693	99.7811	69.071	106.302	69.0089	104.877	68.3586	102.958	68.3233	101.237	67.9806	99.302	68.2391	106.959	69.6213	106.507	68.8121	99.8066	68.2581	97.7781	70.4454	103.369	69.4061	104.192	68.5649	104.034	69.788	102.936	69.8232
	69.7999	98.6514	69.9856	99.9288	70.7501	97.3864	69.6334	100.706	70.3251	94.4021	70.0396	101.353	71.2303	101.459	70.0329	87.9614	70.7436	91.2882	71.1258	102.884	70.636	99.9758	70.0671	100.089	70.018	97.9131	70.7454	114.541	69.6562	99.9422	69.5425	101.262	69.3844	107.985	70.9428	103.205	70.2157	97.8618	70.797	100.493	71.7785	101.848	71.196	104.528	70.2592	105.272	71.0851	100.06	71.1855
	72.5409	106.283	72.421	102.638	72.7723	97.9326	73.1793	111.074	73.1557	98.9824	73.2309	106.271	72.3654	98.3361	72.9567	102.795	72.4475	103.384	72.5388	105.269	72.3567	102.48	73.0578	112.852	73.0319	107.352	72.3926	108.023	73.7142	111.242	72.744	109.602	72.8249	111.19	72.4328	105.244	72.3474	99.8018	72.5429	101.071	72.6394	98.7553	72.6737	102.222	72.4718	107.43	73.3181	92.4124	72.3888
	73.8113	98.9629	73.239	97.9581	73.6739	99.6953	74.2198	108.757	74.4104	95.3463	74.0357	101.874	73.6735	98.6134	73.9863	104.616	73.3238	99.5948	73.565	103.57	73.1518	95.5486	73.7549	103.217	73.7935	100.853	73.3887	106.708	75.0522	98.6044	73.6028	101.481	73.8299	104.059	73.1269	100.999	72.9993	100.215	73.65	96.5274	73.4654	95.3522	73.5145	97.5692	73.3073	99.0652	74.228	93.8166	73.0817
	74.707	98.1845	74.2665	94.954	74.5077	94.7745	75.3638	100.811	75.1839	92.7381	74.8389	105.351	74.7546	92.736	74.8758	100.99	74.3571	102.857	74.5165	103.486	73.9429	100.605	75.4952	107.433	74.7153	102.958	74.1041	103.845	75.8576	96.3608	74.1515	98.3371	74.5652	99.9634	73.9239	99.0811	73.6647	100.684	74.7173	95.4746	74.7342	96.5422	74.2521	98.9203	74.0711	99.586	75.3351	92.2576	74.8452
	75.5034	99.2439	75.5013	97.004	75.3814	97.7242	76.1878	96.3285	76.0862	97.0222	75.6185	98.097	75.7452	97.7141	75.5106	106.799	75.3573	105.317	75.3686	99.99	74.8736	99.6896	76.3131	106.728	75.7612	97.0184	75.0518	105.677	76.8333	95.7511	74.6932	97.1988	75.9435	102.287	74.8093	99.3275	74.6684	96.259	75.9457	95.1013	75.589	93.8493	75.4182	100.604	74.8672	96.5174	76.1914	82.4461	75.9377
	76.5183	100.734	76.489	97.139	76.1591	96.41	77.1091	98.2975	77.0715	94.6653	77.1898	102.623	76.5433	95.7562	76.3158	100.421	76.9442	107.907	76.3429	99.7871	75.985	99.0762	77.5984	103.304	76.6985	100.21	75.8083	106.361	78.0103	98.2152	75.5857	97.7632	76.9033	101.472	75.7124	101.71	75.8811	101.401	76.8157	96.4713	77.0159	99.7401	76.3076	99.5674	75.7716	98.9153	77.2084	83.3325	76.8056
	77.8054	97.226	77.2894	92.8264	76.8782	93.8064	77.9209	99.5325	77.7687	95.5664	77.8944	103.076	77.4578	94.9189	76.9664	82.4036	77.575	109.474	77.8709	103.704	77.1664	98.1488	78.5441	97.766	77.6264	99.9085	77.6864	105.275	78.5829	96.2581	77.0082	98.0186	77.688	97.0107	77.1897	102.955	76.6889	97.0991	77.4595	90.0745	77.8181	95.5733	77.3515	102.582	77.2644	99.6741	77.8567	89.9113	77.4447
	78.6721	95.8981	78.0264	95.5275	78.166	98.2504	78.4287	94.113	78.3937	98.0426	78.4398	104.294	78.2499	92.906	77.982	100.147	78.3036	107.833	78.8117	104.089	78.2118	100.924	79.399	96.4959	78.3057	95.5008	78.7952	104.91	79.6785	97.7859	77.9768	99.8854	78.2791	100.686	78.0673	101.502	78.097	99.2098	78.1004	95.3652	78.7509	93.3537	78.1662	97.2272	78.0128	99.3156	78.6543	91.5743	78.5398
	79.4402	99.1758	79.2701	97.2919	79.36	95.6116	79.7582	99.095	79.1012	92.5897	79.1215	99.7301	79.2149	99.3102	78.9166	98.0722	79.3947	111.096	79.7822	100.934	79.1405	103.705	80.4789	101.673	79.242	96.6057	79.6359	99.6128	80.2659	94.7488	79.2958	102.888	79.4124	100.755	79.4911	100.955	78.7404	96.6421	79.2172	94.8035	79.6219	92.7451	79.1501	99.3057	79.1619	97.834	79.536	82.6692	79.3805
	80.6071	96.2638	80.3412	95.0522	80.291	94.7643	80.4672	97.4914	79.8534	95.3264	79.8564	98.9549	80.3884	95.6181	79.7757	96.0647	80.3968	95.3415	80.8882	100.854	80.4092	106.204	81.1055	97.7133	80.108	98.5294	80.3303	102.848	80.9342	90.8898	80.1	98.8769	80.4426	96.328	80.2911	98.1784	79.5796	97.1088	80.1227	92.2485	80.4116	95.4321	79.9222	99.3277	80.0996	99.9282	80.2731	94.7175	80.2996
	81.7846	96.8619	81.1349	99.3384	81.1296	93.7582	81.4923	96.6734	80.7398	96.3523	80.3659	98.9825	81.0657	96.4711	80.788	94.8434	81.1253	98.5488	81.754	100.694	81.4798	106.881	81.7769	98.5492	81.2232	95.4136	81.1481	102.556	81.6586	96.1545	81.2238	99.3797	81.275	98.5013	81.1741	98.3726	80.4827	95.9788	80.8531	93.1993	81.2764	93.1144	80.881	101.019	80.9942	103.007	81.3234	86.1532	81.2399
	82.7594	102.828	81.9519	98.2077	82.0816	98.166	82.6107	96.1149	81.8345	95.8128	81.0015	104.851	81.8651	97.9259	81.5585	101.006	82.0839	97.1066	82.434	97.9734	82.3414	112.361	82.5355	102.5	81.9039	98.2253	82.1183	101.924	82.4866	96.135	82.0118	98.1395	82.4395	101.284	82.0625	100.325	81.2856	91.9853	81.901	96.765	82.1572	94.9131	81.7903	102.343	81.9312	99.1994	82.1907	90.7893	82.2374
	83.612	100.556	83.4142	98.9347	83.2126	98.7998	83.5429	102.041	83.1318	96.2399	82.7775	107.124	82.9788	99.1617	82.788	102.945	83.1727	98.6572	83.3066	101.699	83.3669	106.712	83.269	103.438	83.1546	98.27	82.9698	99.5766	83.332	100.005	83.1968	99.632	83.3433	100.915	83.1699	103.453	83.1341	97.8501	83.2276	98.6052	83.3305	95.1143	83.1512	99.2801	83.3656	102.654	83.3139	89.1968	83.3259
	86.5835	113.336	86.6366	105.856	86.3144	99.4475	87.4154	107.724	85.8972	103.009	86.3223	112.428	90.041	115.201	86.5426	77.5517	85.717	107.989	86.532	104.866	85.3494	111.857	87.9875	128.261	86.9637	104.968	87.9069	130.691	86.4621	119.82	87.2546	109.23	86.6788	119.144	85.813	108.639	86.1086	97.651	85.4612	102.178	87.5343	104.681	86.1395	106.364	86.0584	107.955	86.5904	79.9234	86.3139
	88.0488	108.575	88.2004	102.59	89.2793	105.989	88.0424	103.349	87.4226	99.1604	87.9664	106.588	91.0841	108.075	88.0684	92.2302	88.6112	98.9715	88.3455	105.906	88.5471	110.659	90.1726	114.132	88.8487	111.196	90.223	122.891	88.2359	111.217	89.3314	106.065	88.1435	114.2	89.4789	111.986	87.9391	98.1273	86.9904	99.0144	90.5488	104.244	88.1935	103.225	87.3106	110.12	89.166	68.0133	88.8667
	89.852	110.029	90.503	106.088	90.6101	103.72	90.8899	114.278	89.3975	99.2955	90.7578	108.411	92.0206	107.171	89.689	102.334	90.6528	95.1307	90.4655	103.498	90.6951	104.973	91.5904	113.786	90.1585	104.465	90.8559	117.941	91.0599	117.573	90.8837	109.421	90.9162	110.961	90.9024	107.636	90.0827	96.8373	88.7818	102.047	91.5849	94.4341	90.2463	102.138	88.7736	110.047	90.7013	84.576	90.8194
	91.138	107.891	91.5802	106.385	92.0489	97.66	92.3137	106.513	91.1793	98.2802	92.7481	108.647	92.7931	96.0948	91.0885	105.847	92.2358	107.055	91.7184	103.711	91.9069	105.619	92.699	110.571	92.0503	107.565	92.3972	118.347	92.121	104.284	92.2618	108.225	91.7468	108.658	92.1263	111.064	91.6562	98.3051	91.5174	103.903	92.5807	96.9401	91.7439	102.501	90.4503	110.245	91.9985	80.4646	92.1008
	92.5889	109.723	92.856	104.667	93.2829	99.8749	93.3483	106.662	92.6886	96.3236	93.9126	103.483	94.0007	110.066	91.944	102.644	93.2413	89.9496	93.1654	103.117	93.9738	106.831	93.3733	111.752	92.9572	106.419	93.5542	119.854	93.2503	108.168	93.1908	103.783	92.9629	111.459	93.7557	106.217	92.909	98.102	92.979	101.402	93.6337	97.7008	93.6126	103.329	91.8814	105.499	93.2503	87.5661	93.5026
	94.1774	108.312	94.1865	102.388	94.7646	101.007	94.3588	109.526	94.3108	95.28	95.4081	106.907	94.9986	103.829	93.055	93.0034	95.0245		94.9192	105.017	95.4836	102.553	95.4747	113.238	95.2362	106.59	95.4133	117.721	95.0862	113.779	94.7931	110.608	94.9374	111.035	94.5381	107.825	95.1602	107.531	94.5525	99.688	94.4389	99.1168	95.3593	107.133	93.7031	109.554	94.6105	85.5763	95.2883
[truncated: 25 more columns]

## Sheet: Fig1C
	BL mean
Animal	Mouse1		Mouse2		Mouse3		Mouse4		Mouse5		Mouse6		Mouse7		Mouse8		Mouse9		Mouse10		Mouse11		Mouse12		Mouse13		Mouse14		Mouse15		Mouse16		Mouse17		Mouse18		Mouse19		Mouse20		Mouse21		Mouse22		Mouse23		Mouse24		Mouse25
Variable	Time	SW amp	Time	SW amp	Time	SW amp	Time	SW amp	Time	SW amp	Time	SW amp	Time	SW amp	Time	SW amp	Time	SW amp	Time	SW amp	Time	SW amp	Time	SW amp	Time	SW amp	Time	SW amp	Time	SW amp	Time	SW amp	Time	SW amp	Time	SW amp	Time	SW amp	Time	SW amp	Time	SW amp	Time	SW amp	Time	SW amp	Time	SW amp	Time
	48.7066	110.046	48.841	107.56	48.4716	104.21	49.32	109.666	48.2995	102.416	48.8273	105.89	48.5772	106.082	48.9091	93.7448	48.4314	101.36	48.9006	108.866	48.4443	106.727	48.7188	102.844	48.7969	106.698	48.5867	108.245	48.5973	110.114	48.5474	110.147	48.5624	110.697	48.4565	109.382	48.6044	103.481	48.4978	106.915	48.4071	110.261	48.5251	106.473	48.4073	105.207	48.5898	104.499	48.4281
	49.7339	107.051	49.5896	103.462	49.3343	103.035	50.4993	104.401	49.2523	102.127	50.1185	102.046	49.3546	105.934	49.7488	103.264	49.5015	102.657	49.7968	104.879	49.2114	100.932	49.607	100.481	49.6507	103.974	49.5287	104.178	49.7593	106.203	49.6711	106	49.6543	104.451	49.2491	105.348	49.4811	100.694	49.5744	106.983	49.2905	107.547	49.4353	105.384	49.2335	103.387	49.4859	102.574	49.3705
	50.6269	104.179	50.3505	101.848	50.2121	102.717	51.3139	102.133	50.2521	103.369	51.0239	101.055	49.976	104.512	50.7365	96.496	50.3846	97.3096	50.9068	105.025	50.2422	103.136	50.622	99.988	50.8999	104.613	50.7337	105.119	50.6935	103.428	50.8609	101.652	50.5939	103.625	50.197	103.374	50.4245	99.6436	50.5608	103.785	50.4102	104.189	50.4797	105.559	50.1145	103.358	50.4683	102.213	50.198
	51.3866	102.309	51.2453	101.603	51.2236	101.936	52.444	102.106	51.2963	101.207	51.6706	101.219	50.9763	105.058	51.5277	90.4859	51.6347	94.1586	51.9294	102.895	51.3107	102.455	51.6395	100.579	51.7121	102.545	51.531	101.928	51.6288	103.107	52.0177	103.512	51.5164	100.769	51.3952	102.857	51.4567	100.089	51.7302	103.537	51.277	102.757	51.3066	103.776	50.9806	102.044	51.4011	100.912	51.2296
	52.2262	103.564	52.4435	103.341	52.5215	103.784	53.4707	101.163	52.3217	100.277	52.4769	101.644	51.876	102.914	52.4906	92.883	52.54	88.8559	52.9354	101.285	52.1173	102.111	52.5163	100.304	52.7415	101.137	52.2099	104.89	52.5863	101.896	52.8222	102.454	52.2448	100.671	52.219	103.279	52.4688	100.552	52.6853	100.372	52.2959	101.725	51.9717	103.544	52.1199	102.263	52.2602	100.156	52.6088
	53.2755	103.399	53.562	101.751	53.4322	101.251	54.3988	102.365	53.4724	102.808	53.4914	99.7392	52.8316	102.411	53.344	87.2906	53.3173	97.1584	54.0225	102.114	53.2501	103.011	53.2297	97.4931	53.5542	102.557	52.9059	102.35	53.6458	101.536	53.7013	101.655	53.271	102.487	53.0404	100.644	53.4758	99.5687	53.7619	102.736	53.3268	102.216	52.9911	104.408	53.0388	102.301	53.0427	99.7896	53.4353
	54.1373	102.692	54.458	99.4999	54.3706	100.943	55.2822	99.9189	54.4244	103.273	54.3911	100.274	53.7428	102.868	54.3472	105.3	54.3235	109.012	54.9413	102.73	54.0599	101.678	54.2407	101.838	54.1874	100.502	54.0872	102.313	54.5184	102.243	54.6883	103.382	54.1687	100.413	54.0918	102.386	54.4274	99.1789	54.7779	102.904	54.2971	102.526	54.0344	104.569	53.8152	100.695	54.0541	101.481	54.3553
	55.0775	102.057	55.2623	101.238	55.2392	100.221	56.369	99.2129	55.3718	102.019	55.6403	102.305	54.5369	101.921	55.4523	89.2494	55.2454	98.6002	55.7034	102.6	54.9657	102.343	55.1406	99.2443	54.908	102.317	55.0314	101.158	55.3425	99.9247	55.5257	99.8072	54.986	101.264	55.2331	102.482	55.375	97.8688	55.6786	102.382	55.1348	98.9074	55.236	103.753	54.8369	100.565	54.9304	101.025	55.4382
	56.2698	101.523	56.2165	101.208	56.0259	101.963	57.2983	98.0042	56.3443	100.018	56.4494	99.9489	55.4888	98.6145	56.2297	98.9757	56.3316	100.14	56.5826	100.279	55.9395	99.9562	55.9612	98.4973	56.1247	100.679	55.9951	100.937	56.1546	101.209	56.4851	101.938	56.373	101.178	56.1503	100.703	56.219	97.2543	56.5721	100.034	56.0086	102.159	56.1909	102.486	55.8493	100.495	55.9527	100.383	56.3407
	57.2478	100.153	57.1359	102	56.788	98.7714	58.0322	100.011	57.192	99.2752	57.4019	101.009	56.43	100.14	57.1805	100.599	57.3053	100.846	57.3465	101.64	56.8745	101.315	56.9158	100.527	56.8572	98.5046	56.8994	101.754	57.397	100.44	57.3862	101.372	57.4588	98.9343	57.2184	101.855	57.2312	97.5945	57.4714	103.639	56.8856	99.4989	57.1313	101.14	56.9904	101.181	56.8423	100.993	57.2872
	58.2069	98.7461	58.1269	101.54	57.7614	100.304	58.8582	102.271	58.0954	100.097	58.1205	102.095	57.7472	99.3434	57.9886	95.5091	58.3096	96.4532	58.3054	99.103	57.9447	100.71	58.0275	99.1361	57.888	100.903	57.8357	102.24	58.115	98.7919	58.423	101.319	58.2143	99.8204	58.2686	99.8506	58.0957	98.0328	58.2101	98.3178	57.8419	102.11	57.9237	102.373	58.0717	98.2362	58.1141	101.854	58.2411
	59.2541	101.457	59.1939	100.067	59.0787	101.414	59.6226	101.669	59.1601	100.076	59.3821	100.458	59.0556	101.107	59.2194	94.3574	59.4731	94.6604	59.4109	102.103	59.1646	101.111	59.3005	101.274	59.2851	102.308	59.0616	101.347	59.2401	101.708	59.5656	99.6486	59.2734	101.547	59.4482	101.224	59.2126	96.6375	59.3663	102.82	58.9205	100.124	59.1798	102.316	59.1934	99.7876	59.4213	100.081	59.2643
	61.9212	107.172	62.9634	106.953	61.8124	104.487	64.6259	112.686	61.5964	102.019	62.4972	106.951	63.8798	112.032	63.2299	86.9475	61.4157	95.9172	62.806	109.633	61.058	100.305	65.1728	117.585	65.6321	114.453	64.2357	121.989	62.0025	112.428	61.8356	108.834	61.2081	111.053	64.4237	113.163	61.7463	99.5229	61.2847	107.269	63.2555	111.096	63.07	107.889	61.8798	106.003	63.439	111.836	61.9494
	63.2319	104.148	64.9462	107.421	63.5861	103.965	66.3266	109.15	63.6413	103.038	63.8096	101.209	66.9187	112.002	64.7883	83.195	63.1539	92.9637	65.0927	108.9	62.5446	104.784	66.9763	107.164	66.1036	107.857	65.7859	113.917	63.4508	112.753	63.9329	109.446	62.6775	109.383	65.9744	109.713	63.5125	99.0845	63.0437	104.666	66.5038	107.856	64.2355	106.034	63.6719	104.451	66.5636	111.253	63.8445
	64.9675	106.162	66.569	106.813	66.3643	105.05	67.1173	108.005	65.842	104.74	66.1857	106.451	67.7393	106.612	66.0115	87.795	65.0899	88.7104	66.8378	107.712	64.2041	104.984	67.9577	106.071	67.5832	109.36	67.3369	110.613	66.4493	116.562	65.4475	106.281	63.9489	109.623	67.0673	109.563	65.1812	102.009	64.5326	101.296	68.0432	108.924	67.0006	108.629	65.837	109.105	68.0244	109.439	66.1969
	67.0668	110.273	67.9771	104.248	67.7629	105.666	68.728	110.115	67.6506	105.63	67.5773	103.655	68.7484	106.868	67.3603	86.1107	67.2804	92.7168	67.7727	104.576	67.0788	110.451	69.2634	106.474	68.98	106.027	68.5955	110.665	67.891	114.175	67.0884	109.452	66.5482	114.318	68.3696	108.658	67.0354	102.137	66.8113	107.494	68.6057	107.612	68.6894	106.292	67.0896	105.321	69.1208	106.678	68.0173
	69.0921	108.795	68.9423	103.64	69.0099	103.78	69.6274	107.002	69.0813	100.336	68.869	102.856	69.4132	107.432	68.6838	94.5493	69.1872	92.0785	68.7593	105.977	68.8314	107.715	70.1298	104.775	69.6612	105.678	69.7314	114.9	68.9408	117.187	68.5244	106.086	68.57	110.552	69.6604	107.491	68.5866	98.9754	68.5795	102.846	69.6626	106.38	70.2322	108.288	68.6726	108.505	69.7092	104.086	69.3973
	70.639	105.691	70.4821	105.103	70.7657	104.999	70.5681	103.314	70.9041	103.37	69.9159	103.095	70.9303	109.54	69.4821	78.5203	70.9863	93.7319	70.4025	106.114	70.5039	106.03	71.4095	104.392	70.1005	105.308	71.5182	125.573	70.8002	116.148	69.8949	106.897	70.755	110.868	71.3422	109.532	70.2444	99.8264	70.7935	103.926	71.249	107.441	71.5153	107.854	70.4565	106.271	71.1813	105.165	70.8172
	Timecourse mean
Animal	Mouse1		Mouse2		Mouse3		Mouse4		Mouse5		Mouse6		Mouse7		Mouse8		Mouse9		Mouse10		Mouse11		Mouse12		Mouse13		Mouse14		Mouse15		Mouse16		Mouse17		Mouse18		Mouse19		Mouse20		Mouse21		Mouse22		Mouse23		Mouse24		Mouse25
Variable	Time	SW amp	Time	SW amp	Time	SW amp	Time	SW amp	Time	SW amp	Time	SW amp	Time	SW amp	Time	SW amp	Time	SW amp	Time	SW amp	Time	SW amp	Time	SW amp	Time	SW amp	Time	SW amp	Time	SW amp	Time	SW amp	Time	SW amp	Time	SW amp	Time	SW amp	Time	SW amp	Time	SW amp	Time	SW amp	Time	SW amp	Time	SW amp	Time
	0.405222	108.484	0.691528	107.169	0.443856	105.62	1.53667	108.614	0.359246	100.978	0.995926	105.668	0.638596	101.906	0.720231	109.054	0.472836	101.36	0.789829	108.498	0.523434	108.933	0.453041	101.526	0.433889	105.74	0.756905	108.015	0.850476	108.268	0.475347	110.923	0.372778	110.719	0.582417	111.958	0.472729	101.809	0.617652	108.888	0.488571	111.903	0.492434	106.664	0.342844	103.575	0.57235	103.775	0.366778
	1.39459	106.859	1.44903	102.337	1.46582	103.924	2.95359	102.341	1.08405	99.0563	2.12759	100.272	1.61535	104.469	1.63718	103.264	1.38345	102.657	1.55842	105.491	1.41359	101.723	1.30585	99.5099	1.38119	104.604	1.79175	103.121	2.10234	104.229	1.45396	105.696	1.21074	103.939	1.28456	105.689	1.37957	99.7915	1.54192	106.032	1.45312	107.742	1.41392	105.085	1.18224	104.988	1.59891	104.12	1.39472
	2.16181	103.162	2.31604	103.758	2.35085	103.501	3.72427	101.677	1.88905	105.106	2.93107	99.4673	2.28763	103.936	2.54648	96.496	1.85471	97.3096	2.81829	104.389	2.25652	101.492	2.25304	99.26	2.64226	102.623	2.93071	103.533	3.04357	102.556	2.76938	102.799	2.228	105.38	2.10589	103.787	2.45403	99.2788	2.50025	104.122	2.2519	103.272	2.4572	105.199	2.02356	103.48	2.66932	101.104	2.04019
	2.83752	103.085	3.25955	100.608	3.35369	101.995	4.74624	101.433	2.81361	102.258	3.49881	100.618	3.63819	106.063	3.40514	99.132	3.06263	99.8963	4.01013	104.755	3.30773	101.411	3.1631	100.291	3.48556	101.893	3.56079	101.003	3.92413	102.855	4.18872	103.92	3.35189	100.926	2.94119	101.792	3.47302	102.299	3.78881	103.313	3.13257	103.488	3.17849	103.063	2.87356	102.455	3.58553	103.633	3.30011
	3.58781	103.355	4.32809	104.715	4.81706	105.65	5.81812	101.139	4.03921	100.104	4.41441	102.983	4.41611	102.769	4.44685	101.282	3.81029	94.4034	5.0365	99.2705	4.1248	102.235	4.02254	98.8661	4.54874	100.606	4.29369	105.473	4.94159	102.92	5.09038	102.858	4.11637	102.457	3.84161	103.165	4.44386	101.253	4.69005	103.073	4.31598	104.338	3.8009	103.966	4.00929	99.7181	4.436	101.564	4.52933
	4.73867	104.714	5.58642	101.958	5.84487	99.831	6.66282	102.071	5.43921	103.684	5.51841	100.001	5.25787	100.651	5.14736	93.8531	4.64678	100.587	5.90906	100.187	5.34843	104.176	4.74257	98.2962	5.16074	102.816	4.86893	98.4673	5.77389	98.697	5.87823	99.0867	5.39011	102.714	4.77608	100.599	5.46819	100.042	5.42997	101.333	5.36563	103.687	4.72037	103.338	5.10304	102.945	5.15848	100.228	5.31825
	5.66352	102.936	6.6374	99.7173	6.78755	101.565	7.30829	97.5052	6.54944	102.987	6.53363	99.5079	6.19977	101.699	5.99375	98.7957	5.84857	101.764	6.76265	103.232	6.22485	101.513	5.98412	103.389	5.84222	98.5611	5.8198	100.557	6.55147	100.947	6.61642	101.582	6.46622	99.3983	5.79181	102.223	6.43872	98.3908	6.64503	102.531	6.18452	103.32	5.60706	104.111	5.886	101.82	6.01814	103.023	6.33964
	6.52815	101.456	7.28934	100.284	7.64716	99.419	8.36603	98.9521	7.64762	104.29	7.64148	102.075	6.90099	100.186	7.12829	82.6582	6.68249	90.661	7.54312	101.077	7.14535	101.971	6.76348	99.3327	6.704	102.126	6.67365	100.143	7.25571	101.33	7.37826	99.0643	7.39263	103.181	7.04614	102.625	7.39618	98.5111	7.60538	102.848	7.10606	98.2937	7.14458	105.601	6.81173	99.6382	6.83987	103.602	7.25119
	7.85037	102.309	8.27483	100.577	8.32631	101.285	9.3241	98.6081	8.47425	98.8075	8.44715	100.401	7.8424	99.7967	8.01722	95.7427	7.84135	103.38	8.54876	101.987	8.23106	99.736	7.5426	100.089	7.73389	99.701	7.8077	103.786	8.27841	101.077	8.61302	102.835	8.85215	98.4834	7.79553	99.9946	8.31473	98.4009	8.42361	100.505	8.12153	102.747	8.16653	102.973	7.68342	98.9252	7.88274	101.549	8.18831
	8.77593	99.3867	9.06434	104.094	9.02412	97.6661	10.098	100.484	9.28786	99.6564	9.42	101.09	8.61857	99.8175	9.1131	98.8146	8.83988	95.4986	9.41491	99.3481	9.00677	102.595	8.54193	102.384	8.48344	97.4064	8.48147	100.414	9.36857	100.044	9.48007	99.0409	9.62056	97.623	8.91031	102.483	9.33918	97.0722	9.34871	106.528	9.07754	99.1736	9.12209	103.061	8.76229	101.191	8.76483	103.183	9.04025
	9.91541	99.2897	10.0867	102.333	9.92366	100.723	10.9713	102.275	10.1493	99.8041	10.0827	102.593	9.7631	99.5518	9.82509	90.3853	9.94567	89.9216	10.5043	98.6455	10.083	99.1197	9.64003	98.1243	9.80533	100.54	9.31413	102.988	10.1292	99.2757	10.3529	101.804	10.2302	98.7644	10.038	100.351	10.0971	97.1643	10.0461	97.2626	10.0137	102.598	10.0168	100.967	9.92944	98.3548	9.99831	102.721	10.1665
	11.1187	102.049	11.1318	99.3565	11.0995	100.609	11.734	99.5768	11.2284	98.8129	11.3701	100.675	11.0225	100.473	11.1893	94.1709	11.3367	92.5049	11.5142	102.695	11.2724	102.664	11.2668	102.55	11.1655	102.677	10.9606	102.661	11.2226	102.096	11.5944	99.662	11.3604	100.14	11.3313	101.921	11.1213	95.9068	11.2664	104.881	10.9547	99.8898	11.1793	102.792	11.1535	99.6382	11.3819	101.372	11.1867
	13.6087	108.025	15.0012	107.9	13.7082	105.971	15.5523	111.38	13.8519	102.577	15.0956	108.32	16.8522	110.048	14.6174	79.4768	13.3651	87.9032	15.6456	108.734	13.3779	100.944	16.1322	112.746	16.9729	114.097	16.6981	121.838	13.8717	107.933	13.2336	108.109	13.1696	112.197	15.4306	109.592	14.1767	100.375	13.3036	107.845	15.9618	116.388	15.1194	108.881	13.7855	103.793	15.0841	111.894	13.7499
	14.9133	104.063	17.0987	109.145	15.1538	103.398	17.9403	111.126	16.1234	104.371	16.1183	103.359	18.9304	110.665	16.8176	75.9087	14.6115	90.9199	17.7165	104.482	14.6476	103.422	19.0592	111.389	17.5108	106.849	17.7227	113.17	15.4328	113.238	16.0437	108.982	15.3633	111.521	16.673	105.983	16.1514	100.156	14.8847	104.618	18.7367	109.23	16.8601	106.59	15.6207	103.889	18.2356	111.769	15.782
	16.6524	105.834	18.5045	106.4	18.2689	106.665	18.5712	108.127	18.103	103.563	18.4927	108.411	19.824	107.696	17.954	79.298	16.3625	84.9322	19.0212	104.53	15.8825	101.974	19.9096	104.59	20.0192	112.571	19.1911	110.942	20.1525	119.788	17.046	104.924	16.5765	109.545	18.4319	110.769	17.4171	101.739	16.1844	103.323	20.1873	112.998	19.5627	109.337	18.1149	112.086	20.2347	110.012	18.294
	19.2308	110.975	19.978	105.359	19.678	105.305	20.1511	111.6	19.573	104.76	20.2607	104.954	20.8623	105.099	19.3035	75.7845	18.9267	89.6485	19.7315	100.318	18.7851	109.74	20.9796	103.349	21.0372	105.348	20.1824	107.085	20.5672	114.849	18.9326	110.041	19.0565	117.506	20.1743	108.65	19.149	102.443	19.1513	110.47	20.7446	110.354	20.6881	108.348	19.3085	106.413	20.8929	106.609	20.085
	21.1972	107.777	20.7549	104.609	21.1199	104.056	21.3822	107.787	21.0653	100.123	21.0297	98.3027	21.2163	109.792	21.3503	97.6819	20.9475	86.6999	20.5363	102.845	20.9532	109.223	22.1477	105.651	21.3704	102.686	21.3058	110.451	21.7007	121.107	20.4577	107.153	20.2225	109.887	21.6419	106.38	20.902	99.2356	20.6201	105.634	21.4518	108.066	22.2306	108.827	21.0163	109.695	21.4511	102.213	21.5062
	23.2199	107.099	22.5465	109.549	22.9026	103.787	22.3099	102.871	22.9387	105.208	21.9515	101.681	22.7029	110.244	22.2466	78.4631	22.74	94.0022	22.7827	107.939	22.51	105.261	23.5048	106.426	21.7756	105.759	23.4544	121.854	22.8639	118.416	21.4999	107.355	22.6294	112.964	23.3736	109.833	22.5764	99.9519	23.0495	107.376	23.2556	109.629	23.4803	106.734	22.8082	107.359	23.2922	105.457	22.9977
	25.008	111.609	24.9905	107.951	24.4993	102.799	25.1034	110.717	24.2398	103.853	24.6586	106.112	24.5158	110.259	25.0979	78.4361	24.39		25.0114	109.233	24.3652	104.521	24.9846	104.161	25.1599	107.656	24.4165	108.475	24.3441	111.959	24.6194	109.371	24.7519	110.676	24.3307	106.806	24.736	105.153	24.3779	104.942	24.3257	108.618	24.5578	106.282	24.4717	106.838	24.6072	105.224	24.4893
	26.0731	107.243	25.7303	104.587	25.2027	102.146	26.045	106.462	25.4206	105.197	26.1095	103.82	25.0939	107.398	25.8604		25.6196		26.0353	104.266	25.0093	100.142	25.9081	101.452	25.9201	103.345	25.2656	105.235	25.4162	108.177	25.8883	106.303	26.0978	104.963	25.2136	105.007	25.5827	101.596	25.6069	107.934	25.1279	107.352	25.4566	105.683	25.2847	101.787	25.3729	101.028	25.3462
	27.092	105.197	26.385	99.9377	26.0734	101.934	26.9035	102.59	26.6152	101.631	27.1167	102.643	25.6644	105.088	26.9265		26.9144		26.9952	105.661	26.2279	104.78	26.991	100.716	27.1575	106.603	26.5367	106.704	26.3433	104.3	26.9524	100.505	26.9597	101.871	26.2881	102.962	26.3949	100.008	26.6214	103.448	26.5684	105.107	26.5022	105.918	26.2054	103.235	26.2673	103.323	26.3559
	27.9357	101.532	27.2311	102.599	27.0935	101.877	28.1418	102.778	27.7791	100.155	27.8423	101.821	26.3144	104.053	27.6503	81.8398	28.2067	88.421	27.8487	101.036	27.3137	103.499	28.1158	100.867	27.9387	103.197	27.5013	102.853	27.3334	103.359	27.8466	103.104	27.6809	100.611	27.8493	103.922	27.4403	97.8789	27.6716	103.761	27.4213	102.027	27.4347	104.489	27.0876	101.634	27.2167	98.1912	27.1591
	28.8647	103.772	28.559	101.966	28.226	101.918	29.1233	101.186	28.6042	100.45	28.5394	100.306	27.336	103.059	28.5344	84.4843	29.2697	83.3084	28.8344	103.3	28.1097	101.988	29.0101	101.743	28.9343	101.667	28.1261	104.308	28.231	100.873	28.554	102.05	28.3733	98.8839	28.5964	103.394	28.4938	99.8513	28.6805	97.6706	28.2759	99.1109	28.1425	103.121	28.2305	104.808	28.0843	98.7474	28.6883
	29.8124	102.083	29.5377	101.544	29.0195	102.672	30.1347	102.66	29.5056	101.932	29.4644	99.477	28.4053	104.17	29.5406	80.7281	29.9878	93.7296	30.1359	104.04	29.1518	101.846	29.7169	96.69	29.9477	102.298	28.9428	106.233	29.5176	104.375	29.5244	104.222	29.1519	102.26	29.3047	100.689	29.4834	99.095	30.0938	104.139	29.288	100.744	29.2618	105.477	28.9745	101.656	28.9269	99.3507	29.5524
	30.6111	102.447	30.2787	99.2825	29.9537	100.32	31.2561	102.333	30.2993	103.56	30.2486	101.04	29.2858	104.037	30.7007	111.804	30.7985	116.26	31.12	102.228	29.8949	101.842	30.4972	100.286	30.5325	102.443	30.3546	104.069	30.4854	103.538	30.7601	105.182	29.8711	101.429	30.3919	102.549	30.416	99.967	30.9107	103.276	30.4097	101.732	30.4617	105.027	29.7444	99.5699	30.0901	99.939	30.3709
	31.6268	102.658	31.2353	102.192	30.8313	101.023	32.3719	99.4737	31.096	99.7475	31.6391	102.536	30.1728	103.657	31.7763	95.8406	31.8084	106.539	31.8636	104.123	30.7861	102.715	31.5177	99.1558	31.1119	102.508	31.3891	102.173	31.4293	98.519	31.6731	100.55	30.5793	99.3467	31.42	102.34	31.3538	97.2265	31.7518	101.916	31.1635	99.5212	31.3275	101.905	30.862	101.492	31.0209	98.4488	31.6253
	32.6891	100.737	32.1582	101.839	31.7255	102.641	33.2725	97.4003	32.2144	101.228	32.4516	99.4967	31.1353	97.4322	32.4422	102.209	32.8219	96.8994	32.6164	98.5713	31.648	100.176	32.3799	96.9052	32.5156	101.657	32.1825	98.0881	32.0308	101.342	32.3572	101.04	31.8938	103.873	32.5051	101.412	32.1232	96.1076	32.7207	99.5628	31.8957	101.57	32.2153	101.999	32.0152	102.065	32.0227	99.2179	32.4931
	33.7197	100.92	33.2076	99.9069	32.5519	99.8768	33.9665	99.5372	33.0962	98.8939	33.3838	100.928	32.2414	100.463	33.2479	102.384	33.7707	106.193	33.2781	103.932	32.7422	100.034	33.2896	98.6704	33.2309	99.6029	33.3173	103.094	33.4254	100.836	33.2923	103.704	33.297	100.245	33.5265	101.227	33.1232	98.1168	33.5941	100.749	32.6937	99.8242	33.1405	99.2176	33.2185	101.172	32.9197	98.8028	33.5342
	34.4983	98.2025	34.1672	100.747	33.5992	99.8852	34.7452	102.268	34.0414	100.39	34.1583	101.597	33.7313	99.1351	34.1521	100.633	34.6735	102.985	34.1066	99.5604	33.8064	102.3	34.4149	100.148	33.9707	101.265	34.3572	101.492	34.1008	98.3081	34.493	100.834	34.1985	100.876	34.4993	99.3502	34.0943	98.9013	34.3742	99.373	33.6702	101.621	33.8306	103.779	34.2139	98.1177	34.2299	100.987	34.3156
	35.3896	100.866	35.2559	100.778	35.0579	102.219	35.5112	103.76	35.0918	101.339	35.3942	100.241	35.0888	101.74	35.2494	94.5439	35.6094	96.8159	35.3076	101.511	35.0569	99.5577	35.3342	99.9969	35.4047	101.94	35.1627	100.032	35.2577	101.32	35.5369	99.6353	35.1864	102.955	35.5652	100.528	35.3039	97.3681	35.4662	100.76	34.8862	100.358	35.1803	101.84	35.2333	99.937	35.4608	98.7888	35.3419
	38.2338	106.318	38.9256	106.007	37.9165	103.004	41.6995	113.992	37.3409	101.462	37.8988	105.583	38.9073	114.016	39.8424	94.4182	37.4663	103.931	37.9664	110.533	36.7381	99.6667	42.2134	122.425	42.2913	114.809	39.7732	122.139	38.1334	116.923	38.4376	109.558	37.2466	109.91	41.4168	116.735	37.316	98.6711	37.2658	106.694	38.5492	105.804	39.0207	106.897	37.9741	108.213	39.7939	111.779	38.149
	39.5505	104.232	40.7937	105.697	40.0184	104.533	42.7128	107.174	39.1591	101.706	39.501	99.0589	42.9071	113.339	40.7591	90.4812	39.6963	95.0074	40.469	113.317	38.4417	106.146	42.8935	102.939	42.6965	108.866	41.849	114.665	39.4688	112.268	39.8221	109.91	37.9917	107.246	43.2758	113.444	38.8737	98.0132	39.2027	104.714	42.2709	106.482	39.6109	105.479	39.723	105.013	42.8916	110.738	39.907
	41.2826	106.49	42.6335	107.225	42.4596	103.435	43.6635	107.882	41.581	105.917	41.8787	104.491	43.6546	105.528	42.069	96.2919	41.8173	92.4885	42.6544	110.893	40.5257	107.994	44.0058	107.553	43.1471	106.149	43.4826	110.283	40.7461	113.336	41.8491	107.639	39.3214	109.7	43.7028	108.357	40.9453	102.279	40.8809	99.2689	43.899	104.85	42.4385	107.921	41.5592	106.124	43.8141	108.866	42.0998
	42.9028	109.571	43.9762	103.136	43.8479	106.027	45.3049	108.629	43.7283	106.499	42.8939	102.356	44.6344	108.637	43.4171	96.437	43.6341	95.7851	43.8138	108.833	43.3725	111.163	45.5472	109.6	44.9229	106.706	45.0086	114.245	43.2147	113.502	43.2442	108.862	42.0399	111.131	44.5648	108.665	42.9218	101.831	42.4713	104.518	44.4667	104.869	44.6906	104.235	42.8708	104.23	45.3488	106.746	43.9496
	44.9871	109.812	45.1297	102.67	44.8999	103.504	45.8725	106.217	45.0973	100.549	44.7083	107.41	45.6101	105.073	44.0172	91.4168	45.4269	97.457	44.9823	109.108	44.7096	106.208	46.1119	103.898	45.9519	108.67	46.1571	119.35	44.1808	113.267	44.5912	105.018	44.9176	111.217	45.679	108.602	44.2712	98.7151	44.5388	100.057	45.8734	104.694	46.2338	107.748	44.329	107.316	45.9673	105.959	45.2883
	46.0581	104.283	46.4178	100.656	46.6288	106.21	46.8262	103.758	46.8694	101.531	45.8803	104.51	47.1578	108.837	44.7175	78.5776	47.2327	93.4616	46.0223	104.29	46.4978	106.799	47.3142	102.359	46.4255	104.858	47.5821	129.293	46.7365	113.881	46.29	106.44	46.8806	108.773	47.3108	109.232	45.9124	99.701	46.5375	100.476	47.2424	105.252	47.5503	108.974	46.1048	105.183	47.0704	104.873	46.6367
	54.0959	136.285	54.0993	126.475	54.2435	127.736	54.3235	143.328	54.4087	126.161	54.3117	132.459	54.2954	124.715	54.3424	85.4844	54.2063	105.089	54.3669	129.199	54.4636	139.155	54.3679	142.212	54.4741	125.67	54.188	149.358	54.5392	133.18	54.1554	125.167	54.3482	130.276	54.2506	123.101	54.1074	122.499	54.3661	123.549	54.2957	115.955	54.0813	115.655	54.1094	131.383	54.1704	124.921	54.3946
	54.3877	121.999	54.2857	112.925	54.4845	120.624	54.5279	130.188	54.6208	114.94	54.5619	122.572	54.4049	117.528	54.5651	101.296	54.5426	101.326	54.5707	119.226	54.8132	118.728	54.5097	130.563	54.6457	123.715	54.3892	129.654	54.6868	125.803	54.3766	119.91	54.6147	126.665	54.3818	119.388	54.5313	114.196	54.5063	119.019	54.5193	111.813	54.2282	110.509	54.3933	116.105	54.5737	117.351	54.7713
	54.5299	115.221	54.4609	111.083	54.7793	118.146	54.7203	123.043	54.8219	112.382	54.8019	114.428	54.5442	116.689	54.7028	105.545	54.7122	85.524	54.7974	116.931	55.0191	115.741	54.7013	116.229	54.8523	113.915	54.626	122.277	54.8396	114.822	54.7026	115.7	54.7491	118.627	54.5622	118.755	54.6707	113.844	54.7342	117.392	54.6564	114.686	54.3799	107.676	54.6021	117.714	54.7734	112.183	55.0288
	54.6549	117.586	54.6116	108.232	55.0152	116.477	54.8074	120.836	55.0071	114.168	55.0464	114.61	54.7283	112.191	54.9436	98.1326	54.906	75.5926	55.041	113.603	55.2978	113.941	54.8183	120.683	55.0061	112.997	54.7869	118.578	54.9926	115.32	55.1371	111.399	54.902	113.595	54.7343	112.332	54.7867	105.107	54.9372	111.326	54.7642	110.17	54.5066	111.594	54.8	113.016	55.0383	109.867	55.2914
	55.238	113.394	54.9648	112.605	55.1681	114.502	54.9157	117.631	55.1799	114.465	55.2497	110.594	54.9751	111.586	55.2099	99.6535	55.0639	106.698	55.2769	115.073	55.5168	112.421	54.9688	113.554	55.171	112.567	55.0361	115.599	55.2229	113.835	55.4261	110.229	55.0287	114.218	54.8882	115.281	54.9219	109.083	55.1097	109.443	55.0206	108.242	54.6906	111.591	54.9314	109.751	55.2641	111.324	55.3953
	55.4227	110.77	55.3408	106.477	55.4196	112.891	55.0579	116.849	55.3668	111.539	55.4719	108.759	55.0982	108.776	55.3594	91.6274	55.216	98.9306	55.525	111.975	55.7427	107.102	55.2346	114.172	55.442	114.576	55.2533	113.385	55.4461	114.189	55.5956	104.765	55.3561	110.393	55.0708	108.354	55.0458	107.001	55.2932	110.161	55.2228	104.027	54.8216	107.618	55.2243	112.88	55.5487	110.009	55.5308
	55.7018	112.566	55.5346	105.606	55.6182	106.525	55.194	113.404	55.5119	111.266	55.7194	108.968	55.2431	112.021	55.4833	76.618	55.3628	99.6996	55.8043	108.419	55.897	107.931	55.5208	110.868	55.6266	114.528	55.4138	115.545	55.6169	109.418	55.8187	109.681	55.6581	110.999	55.6482	113.867	55.2442	105.448	55.4121	100.903	55.3524	102.261	55.1316	111.375	55.578	112.565	55.7704	106.701	55.6592
	55.8526	110.006	55.6804	103.688	55.9765	109.698	55.5014	115.766	55.8023	107.064	55.919	107.434	55.5082	108.952	55.8747	103.598	55.4982	108.36	55.951	108.507	56.0638	107.245	55.6474	113.777	55.7918	107.87	55.5687	110.806	55.7728	109.026	55.978	103.574	55.8361	113.22	55.7776	113.623	55.4606	106.537	55.721	111.532	55.4867	102.323	55.3578	112.876	55.8847	110.006	55.9969	112.121	55.9336
	56.0077	106.002	55.822	109.685	56.2411	105.508	55.6651	113.518	55.9911	108.972	56.1223	107.232	55.7883	107.947	56.1638	95.1666	55.636	97.0045	56.0885	105.607	56.2256	104.666	55.8079	106.961	55.959	109.889	55.7418	107.819	55.9601	107.579	56.1451	106.278	56.0127	108.724	55.9229	108.006	55.7622	105.362	55.8442	113.469	55.669	103.838	55.537	106.809	56.0001	107.483	56.1664	100.462	56.0728
	56.1682	105.845	56.0454	109.043	56.3871	104.877	55.8067	108.984	56.152	102.571	56.5326	107.318	55.9506	103.837	56.4438	88.7415	55.7651	82.0013	56.239	106.7	56.4225	106.315	55.9726	100.048	56.0842	113.967	55.9872	110.414	56.0382	99.636	56.2762	106.615	56.1736	112.349	56.1299	104.157	56.2051	108.882	56.255	114.307	55.9767	102.542	55.7287	106.508	56.229	106.551	56.2959	103.755	56.3188
	56.3414	103.604	56.3013	104.2	56.5431	101.285	55.9726	107.694	56.3001	103.68	56.7048	104.812	56.0883	104.926	56.826	101.508	55.9476	85.0972	56.46	109.429	56.7544	108.471	56.3415	109.697	56.3089	104.879	56.3903	111.706	56.1901	103.674	56.428	104.3	56.3312	106.71	56.256	107.157	56.472	100.894	56.5846	105.255	56.1163	101.022	55.8923	104.531	56.4617	107.648	56.4724	108.957	56.4487
	56.6536	104.663	56.4861	101.603	56.6881	104.409	56.3267	107.404	56.4564	106.966	56.8564	104.839	56.2318	102.717	57.0843	96.5004	56.2393	103.665	56.6499	106.927	57.0788	109.081	56.7435	106.852	56.4654	110.572	56.5306	110.019	56.6365	110.054	56.8749	104.471	56.6372	107.446	56.3886	103.68	56.6258	102.003	56.7532	111.244	56.3596	102.884	56.0754	105.031	56.9056	106.726	56.754	108.608	56.5662
	56.9294	101.033	56.6791	99.6385	56.8516	106.504	56.5324	108.738	56.7074	109.265	56.9919	104.724	56.3669	102.975	57.2596	95.1299	56.3528	103.575	56.8732	108.193	57.2329	101.163	56.8725	103.394	56.638	109.097	56.6998	104.993	57.1382	105.142	57.3046	104.856	57.0676	104.067	56.4782	108.193	56.7823	99.1821	56.9364	104	56.5712	100.489	56.2017	102.196	57.1383	107.144	56.9502	110.127	56.716
	57.0586	104.489	56.811	97.4425	57.2003	105.152	56.6824	113.311	56.9017	102.76	57.1255	106.587	56.5037	102.935	57.4218	93.7151	56.6459	104.816	57.2208	109.604	57.4238	100.974	57.0007	104.908	56.8424	104.349	56.8263	105.54	57.3294	105.145	57.5514	103.127	57.2464	101.897	56.62	101.929	56.9621	99.3736	57.1007	104.873	56.8263	101.289	56.3697	103.913	57.3429	108.358	57.2704	106.198	56.8631
	57.3933	102.23	57.2236	100.043	57.3549	102.267	56.8939	106.391	57.1606	105.418	57.302	104.066	56.6587	101.125	57.5256	84.1085	56.7608	102.077	57.355	109.384	57.5876	100.079	57.1378	105.313	57.087	108.828	57.0234	107.631	57.5119	108.495	57.7254	100.86	57.4267	104.365	56.7281	105.134	57.1	95.3472	57.5393	103.65	57.21	99.2556	56.53	105.926	57.4648	103.961	57.562	103.833	57.1947
	57.648	100.632	57.6613	107.753	57.5263	103.173	57.0954	106.183	57.4088	102.521	57.6047	106.305	57.0161	99.4212	57.6697	89.0639	57.1672	108.39	57.4961	110.11	57.7533	98.0682	57.2324	105.834	57.3962	105.871	57.3363	108.77	57.659	107.273	57.898	97.866	57.5663	99.0653	56.9081	101.368	57.3541	103.834	58.0353	105.17	57.6129	101.68	56.9408	99.4946	57.5731	97.9395	57.8191	100.141	57.4164
	57.8252	102.273	57.7738	100.819	57.6759	107.419	57.2375	105.529	57.6799	102.563	57.8569	101.611	57.3537	104.001	57.9329	100.559	57.3323	91.3918	57.6178	104.933	57.9244	99.6461	57.3825	107.318	57.9624	106.231	57.5332	105.68	57.7846	102.029	58.0512	104.266	57.7642	96.0661	57.4706	102.961	57.5463	102.686	58.1928	100.384	57.7314	99.8572	57.2806	101.923	57.7788	106.141	58.0277	102.962	57.5364
	57.9946	101.591	57.9491	98.3179	57.8283	103.982	57.3499	101.22	57.8654	104.643	58.1926	103.136	57.4315	101.034	58.2881	102.608	57.5096	82.2166	57.7915	108.58	58.0762	96.9212	57.5453	97.8666	58.655	111.563	57.7014	99.2092	57.9165	102.302	58.2083	100.093	57.9207	99.2669	57.7571	101.777	57.7154	100.516	58.3411	105.535	57.8549	98.7716	57.4996	107.915	58.0943	106.124	58.1864	99.8036	57.6365
	58.1603	98.0532	58.225	98.5454	57.9642	108.168	57.4535	100.312	58.0364	104.536	58.4869	101.789	57.5121	96.4742	58.4329	95.7227	57.7627	92.7132	58.0139	107.217	58.5471	106.885	57.766	108.76	58.7938	103.935	57.8311	100.244	58.0642	102.881	58.3389	95.4425	58.0656	107.298	57.9728	105.815	57.864	98.5441	58.4778	95.448	57.9661	93.4168	57.6754	106.799	58.3168	103.12	58.3458	101.647	57.8421
	58.3032	97.0776	58.394	100.239	58.3346	102.56	57.7324	103.895	58.1754	103.837	58.588	98.2351	57.6126	99.1758	58.5682	93.3771	58.0001	100.094	58.1317	103.278	58.7583	102.124	58.1675	101.958	58.9059	105.319	58.0046	103.216	58.2544	96.0841	58.5524	98.3766	58.3661	97.9257	58.2211	103.106	58.1906	101.076	58.5896	96.3772	58.0939	101.155	57.8452	97.4541	58.515	101.359	58.5213	97.4754	58.0653
	58.6639	102.445	58.6246	98.028	58.5979	106.46	57.9344	99.4791	58.5533	105.436	58.7678	101.071	57.8143	98.6389	58.7472	80.7777	58.2074	84.1481	58.3047	109.333	58.9228	97.764	58.6032	106.606	59.0506	108.428	58.2014	103.542	58.5736	96.0282	59.1008	100.691	58.5069	100.081	58.3717	98.2123	58.3933	95.8251	58.776	104.411	58.1821	97.9604	58.0003	104.355	58.6378	105.923	58.7909	102.373	58.3104
	58.9319	104.405	58.8242	94.7266	58.8247	104.498	58.0708	107.478	58.9234	97.9322	58.9524	102.671	58.0649	102.526	58.8654	84.613	58.5839	112.584	58.3697	104.477	59.0752	97.965	58.7629	108.075	59.181	102.317	58.3764	105.042	58.8968	98.5537	59.2339	97.6091	58.715	102.938	58.4847	100.131	58.6516	101.043	58.9115	104.689	58.5242	97.251	58.2203	102.726	58.8931	105.669	58.9586	101.547	58.4472
	59.0898	103.359	59.0393	93.0859	58.9692	104.473	58.186	101.294	59.0563	104.458	59.0713	101.601	58.2226	101.51	58.9754	82.4972	58.763	102.715	58.4786	107.222	59.417	98.6968	58.8804	103.355	59.3516	105.055	58.6146	99.8498	59.0624	103.597	59.3453	100.209	59.2302	101.728	58.7293	105.373	59.1938	103.494	59.0303	103.319	58.6686	97.4686	58.3603	102.016	59.1353	102.888	59.1491	102.005	58.6932
	59.2289	99.8655	59.2373	94.2344	59.4116	103.656	58.4387	103.232	59.2114	100.637	59.2397	100.625	58.3787	99.4061	59.0839	100.702	58.9513	89.0405	58.7665	100.257	59.7472	99.3681	59.0614	102.575	59.7282	109.868	58.9888	102.633	59.2047	95.9706	59.515	94.4587	59.4753	102.843	59.3137	102.027	59.5297	98.2151	59.1475	104.879	58.8192	100.32	58.5144	105.783	59.3238	98.6287	59.4188	99.5338	58.9256
	59.6923	100.289	59.6938	92.366	59.715	102.69	59.1849	101.085	59.7064	104.904	59.663	100.649	59.2146	99.8596	59.5939	87.2069	59.5634	89.5619	59.3636	105.144	59.906	103.086	59.6168	100.221	59.8935	100.107	59.5388	105.573	59.6084	97.6838	59.846	103.664	59.7488	102.198	59.8108	103.932	59.7648	100.345	59.6369	104.519	59.3891	97.8624	59.3561	102.775	59.738	104.234	59.7844	101.591	59.3888
	61.9506	106.492	62.2579	102.404	61.102	103.073	61.4583	108.938	61.7467	103.236	61.4515	101.358	62.0271	104.666	62.2757	90.4036	61.5187	87.8104	62.4884	108.704	61.2196	103.243	62.2393	109.318	61.424	104.852	62.4334	119.51	61.0232	104.216	61.2056	103.404	61.4971	107.891	61.1842	102.775	61.1548	97.5615	61.0295	102.739	62.8838	103.35	61.7364	105.578	61.3	102.831	61.1615	104.73	61.7659
	63.5054	101.767	63.8388	100.489	63.0248	100.112	62.6449	103.764	63.5334	102.068	63.1535	100.857	64.7108	105.725	63.9358	97.0465	63.5255	94.6239	64.0534	104.081	62.81	100.66	64.2904	106.423	63.7063	102.907	64.4119	110.032	62.6206	101.356	63.303	102.972	62.8605	100.685	62.7216	105.103	62.9425	98.6718	62.6432	99.7539	66.5081	103.242	63.3653	103.697	62.9312	103.421	62.7076	102.831	63.2422
	65.7373	106.654	65.3727	102.702	65.469	104.533	64.5972	107.058	65.3322	98.4903	64.6212	101.321	66.3202	101.665	66.0806	87.1522	65.595	96.6736	66.0468	105.283	64.7846	103.809	66.7419	109.707	65.5068	100.809	66.0344	111.302	64.091	102.974	65.0145	102.187	64.8549	103.719	67.745	109.537	64.6522	98.5857	64.3106	103.359	67.9358	101.546	65.1998	105.77	64.5182	104.735	64.9095	104.868	66.8859
	67.0013	102.662	66.9116	99.8474	67.5673	104.507	67.0146	106.337	67.5057	103.39	66.9871	103.595	68.2316	103.146	67.4269	95.4908	67.3518	100.385	67.539	104.48	66.8758	102.967	68.1266	101.507	66.6094	100.431	67.5208	106.336	67.452	105.729	66.368	101.058	66.4779	104.687	68.3469	108.464	67.1034	101.462	66.7724	103.666	68.6052	99.6957	67.781	104.262	66.7129	104.413	67.4495	104.511	68.069
	68.7099	105.446	68.1451	98.7011	69.2174	100.333	68.2825	103.19	69.1165	100.475	68.5807	100.374	69.4728	98.7519	68.1907	92.8002	69.1152	102.196	69.2446	103.185	68.8693	100.963	69.071	103.671	69.0089	104.581	68.3586	101.727	68.3233	99.4806	67.9806	99.7343	68.2391	103.578	69.6213	105.377	68.8121	100.443	68.2581	101.058	70.4454	100.754	69.4061	106.533	68.5649	102.542	69.788	104.586	69.8232
	69.7999	101.012	69.9856	98.1236	70.7501	99.2777	69.6334	102.34	70.3251	98.2465	70.0396	98.7041	71.2303	102.425	70.0329	79.1002	70.7436	88.4138	71.1258	102.338	70.636	101.004	70.0671	99.5613	70.018	99.425	70.7454	111.633	69.6562	97.846	69.5425	100.701	69.3844	102.284	70.9428	104.725	70.2157	98.2001	70.797	104.925	71.7785	101.661	71.196	105.75	70.2592	104.479	71.0851	101.078	71.1855
	72.5409	106.733	72.421	101.128	72.7723	107.631	73.1793	113.783	73.1557	105.669	73.2309	104.546	72.3654	102.374	72.9567	99.0938	72.4475	100.59	72.5388	106.134	72.3567	103.486	73.0578	108.523	73.0319	104.552	72.3926	104.409	73.7142	108.505	72.744	106.974	72.8249	109.814	72.4328	104.766	72.3474	100.981	72.5429	101.307	72.6394	100.097	72.6737	103.849	72.4718	107.82	73.3181	96.3313	72.3888
	73.8113	100.915	73.239	97.6083	73.6739	100.889	74.2198	119.405	74.4104	101.808	74.0357	101.438	73.6735	101.745	73.9863	102.083	73.3238	98.9055	73.565	104.125	73.1518	99.7489	73.7549	101.571	73.7935	100.231	73.3887	105.075	75.0522	99.7781	73.6028	100.324	73.8299	102.899	73.1269	103.257	72.9993	100.811	73.65	99.754	73.4654	98.6186	73.5145	103.191	73.3073	103.597	74.228	96.3919	73.0817
	74.707	101.006	74.2665	96.5757	74.5077	100.759	75.3638	106.894	75.1839	99.1942	74.8389	102.33	74.7546	97.0764	74.8758	100.03	74.3571	99.6629	74.5165	103.647	73.9429	102.183	75.4952	105.961	74.7153	99.7048	74.1041	103.729	75.8576	98.1318	74.1515	99.2197	74.5652	99.9399	73.9239	101.45	73.6647	101.729	74.7173	99.7482	74.7342	96.8576	74.2521	100.828	74.0711	102.843	75.3351	97.9294	74.8452
	75.5034	101.52	75.5013	97.9156	75.3814	101.446	76.1878	104.098	76.0862	100.588	75.6185	99.6586	75.7452	98.0991	75.5106	102.547	75.3573	103.62	75.3686	100.57	74.8736	100.816	76.3131	103.898	75.7612	97.0639	75.0518	104.203	76.8333	97.0306	74.6932	98.1094	75.9435	101.233	74.8093	102.769	74.6684	100.62	75.9457	100.47	75.589	95.9497	75.4182	104.444	74.8672	99.3925	76.1914	89.7792	75.9377
	76.5183	102.241	76.489	96.7775	76.1591	100.376	77.1091	102.771	77.0715	98.2433	77.1898	100.023	76.5433	97.8377	76.3158	97.3843	76.9442	100.642	76.3429	100.348	75.985	100.737	77.5984	103.825	76.6985	100.302	75.8083	104.548	78.0103	100.115	75.5857	97.824	76.9033	104.566	75.7124	99.7863	75.8811	101.065	76.8157	99.8424	77.0159	98.6622	76.3076	103.669	75.7716	100.49	77.2084	89.3094	76.8056
	77.8054	100.5	77.2894	93.7678	76.8782	99.5238	77.9209	102.692	77.7687	100.036	77.8944	101.13	77.4578	97.1456	76.9664	82.0817	77.575	106.12	77.8709	104.135	77.1664	100.288	78.5441	100.642	77.6264	98.3321	77.6864	105.169	78.5829	97.924	77.0082	99.5354	77.688	102.476	77.1897	103.886	76.6889	99.4508	77.4595	99.0699	77.8181	96.3573	77.3515	105.49	77.2644	102.431	77.8567	90.0989	77.4447
	78.6721	97.9592	78.0264	96.2941	78.166	103.462	78.4287	100.232	78.3937	100.092	78.4398	102.024	78.2499	95.624	77.982	99.7615	78.3036	104.107	78.8117	102.864	78.2118	101.255	79.399	97.6804	78.3057	98.032	78.7952	105.248	79.6785	97.0302	77.9768	100.324	78.2791	99.8415	78.0673	100.352	78.097	101.105	78.1004	99.2425	78.7509	95.0429	78.1662	98.6898	78.0128	102.805	78.6543	95.8122	78.5398
	79.4402	100.458	79.2701	97.0034	79.36	99.2077	79.7582	102.983	79.1012	98.0835	79.1215	98.3067	79.2149	101.437	78.9166	94.3773	79.3947	109.388	79.7822	96.9993	79.1405	100.985	80.4789	101.666	79.242	97.5433	79.6359	98.7212	80.2659	97.0239	79.2958	101.19	79.4124	105.7	79.4911	103.388	78.7404	99.2978	79.2172	97.4577	79.6219	94.2622	79.1501	102.574	79.1619	99.8459	79.536	86.5812	79.3805
	80.6071	100.371	80.3412	95.0091	80.291	100.463	80.4672	101.892	79.8534	99.838	79.8564	97.1013	80.3884	97.4877	79.7757	94.8088	80.3968	94.7119	80.8882	100.425	80.4092	103.225	81.1055	98.6842	80.108	99.0636	80.3303	105.895	80.9342	94.9032	80.1	101.008	80.4426	98.0634	80.2911	98.1173	79.5796	97.2721	80.1227	98.374	80.4116	94.7024	79.9222	104.792	80.0996	99.9193	80.2731	96.3317	80.2996
	81.7846	98.5377	81.1349	97.682	81.1296	99.1499	81.4923	101.99	80.7398	100.075	80.3659	98.6918	81.0657	96.9667	80.788	95.2204	81.1253	98.1179	81.754	99.9369	81.4798	104.391	81.7769	100.281	81.2232	99.0782	81.1481	103.11	81.6586	98.453	81.2238	98.581	81.275	99.839	81.1741	99.8735	80.4827	97.5483	80.8531	97.4753	81.2764	94.2219	80.881	105.6	80.9942	101.849	81.3234	89.7704	81.2399
	82.7594	103.344	81.9519	95.8897	82.0816	107.143	82.6107	99.1633	81.8345	100.702	81.0015	102.785	81.8651	98.0658	81.5585	94.5095	82.0839	92.4466	82.434	98.6924	82.3414	105.562	82.5355	100.234	81.9039	96.2129	82.1183	101.26	82.4866	98.1023	82.0118	98.511	82.4395	99.8849	82.0625	99.0081	81.2856	95.9494	81.901	96.64	82.1572	93.6707	81.7903	103.737	81.9312	99.1256	82.1907	92.5765	82.2374
	83.612	99.7391	83.4142	95.7601	83.2126	99.4424	83.5429	102.534	83.1318	100.842	82.7775	103.824	82.9788	99.2647	82.788	97.5323	83.1727	93.7082	83.3066	101.845	83.3669	103.053	83.269	103.164	83.1546	97.7033	82.9698	102.752	83.332	96.8025	83.1968	99.5547	83.3433	98.3873	83.1699	101.638	83.1341	98.038	83.2276	101.194	83.3305	94.5751	83.1512	101.287	83.3656	99.9466	83.3139	92.5716	83.3259
	86.5835	110.018	86.6366	103.408	86.3144	101.88	87.4154	109.792	85.8972	103.308	86.3223	106.175	90.041	112.797	86.5426	79.4232	85.717	99.2707	86.532	104.842	85.3494	106.542	87.9875	117.15	86.9637	104.455	87.9069	117.785	86.4621	111.401	87.2546	108.314	86.6788	112.426	85.813	105.864	86.1086	98.1158	85.4612	104.165	87.5343	102.404	86.1395	113.069	86.0584	108.476	86.5904	87.9029	86.3139
	88.0488	106.827	88.2004	100.163	89.2793	105.179	88.0424	103.352	87.4226	100.156	87.9664	102.195	91.0841	109.747	88.0684	91.846	88.6112	95.3577	88.3455	103.107	88.5471	106.692	90.1726	110.688	88.8487	105.295	90.223	118.418	88.2359	104.818	89.3314	105.874	88.1435	110.833	89.4789	111.309	87.9391	100.368	86.9904	99.2527	90.5488	103.859	88.1935	105.995	87.3106	108.381	89.166	85.6219	88.8667
	89.852	111.034	90.503	103.598	90.6101	104.829	90.8899	114.779	89.3975	102.131	90.7578	102.134	92.0206	107.021	89.689	93.8888	90.6528	94.4386	90.4655	104.137	90.6951	105.478	91.5904	108.921	90.1585	104.517	90.8559	111.436	91.0599	109.906	90.8837	108.032	90.9162	114.34	90.9024	108.526	90.0827	100.636	88.7818	101.779	91.5849	98.7984	90.2463	106.13	88.7736	108.992	90.7013	93.4519	90.8194
	91.138	108.183	91.5802	101.398	92.0489	100.065	92.3137	107.269	91.1793	100.67	92.7481	105.504	92.7931	99.4782	91.0885	98.9559	92.2358	101.531	91.7184	101.132	91.9069	104.097	92.699	107.148	92.0503	106.409	92.3972	114.682	92.121	101.898	92.2618	106.778	91.7468	106.9	92.1263	108.732	91.6562	99.5273	91.5174	107.444	92.5807	99.5804	91.7439	105.185	90.4503	112.933	91.9985	90.222	92.1008
	92.5889	108.889	92.856	101.584	93.2829	100.899	93.3483	109.209	92.6886	102.186	93.9126	97.7107	94.0007	108.709	91.944	94.5575	93.2413	91.2916	93.1654	101.936	93.9738	107.001	93.3733	106.623	92.9572	104.007	93.5542	115.535	93.2503	103.306	93.1908	102.625	92.9629	105.914	93.7557	106.214	92.909	99.1042	92.979	105.534	93.6337	101.606	93.6126	105.478	91.8814	109.528	93.2503	93.3119	93.5026
	94.1774	108.292	94.1865	100.341	94.7646	104.507	94.3588	111.344	94.3108	99.0706	95.4081	105.046	94.9986	105.467	93.055	84.6208	95.0245		94.9192	103.237	95.4836	103.287	95.4747	108.574	95.2362	106.117	95.4133	118.829	95.0862	108.734	94.7931	108.462	94.9374	111.232	94.5381	107.154	95.1602	103.845	94.5525	101.735	94.4389	98.589	95.3593	105.751	93.7031	110.025	94.6105	92.0166	95.2883
[truncated: 25 more columns]

## Sheet: Fig1D
	BL mean
Animal	Mouse1		Mouse2		Mouse3		Mouse4		Mouse5		Mouse6		Mouse7		Mouse8		Mouse9		Mouse10		Mouse11		Mouse12		Mouse13		Mouse14		Mouse15		Mouse16		Mouse17		Mouse18		Mouse19		Mouse20		Mouse21		Mouse22		Mouse23		Mouse24		Mouse25
Variable	Time	SW period	Time	SW period	Time	SW period	Time	SW period	Time	SW period	Time	SW period	Time	SW period	Time	SW period	Time	SW period	Time	SW period	Time	SW period	Time	SW period	Time	SW period	Time	SW period	Time	SW period	Time	SW period	Time	SW period	Time	SW period	Time	SW period	Time	SW period	Time	SW period	Time	SW period	Time	SW period	Time	SW period	Time
	48.7066	110.046	48.841	107.56	48.4716	104.21	49.32	109.666	48.2995	102.416	48.8273	105.89	48.5772	106.082	48.9091	93.7448	48.4314	101.36	48.9006	108.866	48.4443	106.727	48.7188	102.844	48.7969	106.698	48.5867	108.245	48.5973	110.114	48.5474	110.147	48.5624	110.697	48.4565	109.382	48.6044	103.481	48.4978	106.915	48.4071	110.261	48.5251	106.473	48.4073	105.207	48.5898	104.499	48.4281
	49.7339	107.051	49.5896	103.462	49.3343	103.035	50.4993	104.401	49.2523	102.127	50.1185	102.046	49.3546	105.934	49.7488	103.264	49.5015	102.657	49.7968	104.879	49.2114	100.932	49.607	100.481	49.6507	103.974	49.5287	104.178	49.7593	106.203	49.6711	106	49.6543	104.451	49.2491	105.348	49.4811	100.694	49.5744	106.983	49.2905	107.547	49.4353	105.384	49.2335	103.387	49.4859	102.574	49.3705
	50.6269	104.179	50.3505	101.848	50.2121	102.717	51.3139	102.133	50.2521	103.369	51.0239	101.055	49.976	104.512	50.7365	96.496	50.3846	97.3096	50.9068	105.025	50.2422	103.136	50.622	99.988	50.8999	104.613	50.7337	105.119	50.6935	103.428	50.8609	101.652	50.5939	103.625	50.197	103.374	50.4245	99.6436	50.5608	103.785	50.4102	104.189	50.4797	105.559	50.1145	103.358	50.4683	102.213	50.198
	51.3866	102.309	51.2453	101.603	51.2236	101.936	52.444	102.106	51.2963	101.207	51.6706	101.219	50.9763	105.058	51.5277	90.4859	51.6347	94.1586	51.9294	102.895	51.3107	102.455	51.6395	100.579	51.7121	102.545	51.531	101.928	51.6288	103.107	52.0177	103.512	51.5164	100.769	51.3952	102.857	51.4567	100.089	51.7302	103.537	51.277	102.757	51.3066	103.776	50.9806	102.044	51.4011	100.912	51.2296
	52.2262	103.564	52.4435	103.341	52.5215	103.784	53.4707	101.163	52.3217	100.277	52.4769	101.644	51.876	102.914	52.4906	92.883	52.54	88.8559	52.9354	101.285	52.1173	102.111	52.5163	100.304	52.7415	101.137	52.2099	104.89	52.5863	101.896	52.8222	102.454	52.2448	100.671	52.219	103.279	52.4688	100.552	52.6853	100.372	52.2959	101.725	51.9717	103.544	52.1199	102.263	52.2602	100.156	52.6088
	53.2755	103.399	53.562	101.751	53.4322	101.251	54.3988	102.365	53.4724	102.808	53.4914	99.7392	52.8316	102.411	53.344	87.2906	53.3173	97.1584	54.0225	102.114	53.2501	103.011	53.2297	97.4931	53.5542	102.557	52.9059	102.35	53.6458	101.536	53.7013	101.655	53.271	102.487	53.0404	100.644	53.4758	99.5687	53.7619	102.736	53.3268	102.216	52.9911	104.408	53.0388	102.301	53.0427	99.7896	53.4353
	54.1373	102.692	54.458	99.4999	54.3706	100.943	55.2822	99.9189	54.4244	103.273	54.3911	100.274	53.7428	102.868	54.3472	105.3	54.3235	109.012	54.9413	102.73	54.0599	101.678	54.2407	101.838	54.1874	100.502	54.0872	102.313	54.5184	102.243	54.6883	103.382	54.1687	100.413	54.0918	102.386	54.4274	99.1789	54.7779	102.904	54.2971	102.526	54.0344	104.569	53.8152	100.695	54.0541	101.481	54.3553
	55.0775	102.057	55.2623	101.238	55.2392	100.221	56.369	99.2129	55.3718	102.019	55.6403	102.305	54.5369	101.921	55.4523	89.2494	55.2454	98.6002	55.7034	102.6	54.9657	102.343	55.1406	99.2443	54.908	102.317	55.0314	101.158	55.3425	99.9247	55.5257	99.8072	54.986	101.264	55.2331	102.482	55.375	97.8688	55.6786	102.382	55.1348	98.9074	55.236	103.753	54.8369	100.565	54.9304	101.025	55.4382
	56.2698	101.523	56.2165	101.208	56.0259	101.963	57.2983	98.0042	56.3443	100.018	56.4494	99.9489	55.4888	98.6145	56.2297	98.9757	56.3316	100.14	56.5826	100.279	55.9395	99.9562	55.9612	98.4973	56.1247	100.679	55.9951	100.937	56.1546	101.209	56.4851	101.938	56.373	101.178	56.1503	100.703	56.219	97.2543	56.5721	100.034	56.0086	102.159	56.1909	102.486	55.8493	100.495	55.9527	100.383	56.3407
	57.2478	100.153	57.1359	102	56.788	98.7714	58.0322	100.011	57.192	99.2752	57.4019	101.009	56.43	100.14	57.1805	100.599	57.3053	100.846	57.3465	101.64	56.8745	101.315	56.9158	100.527	56.8572	98.5046	56.8994	101.754	57.397	100.44	57.3862	101.372	57.4588	98.9343	57.2184	101.855	57.2312	97.5945	57.4714	103.639	56.8856	99.4989	57.1313	101.14	56.9904	101.181	56.8423	100.993	57.2872
	58.2069	98.7461	58.1269	101.54	57.7614	100.304	58.8582	102.271	58.0954	100.097	58.1205	102.095	57.7472	99.3434	57.9886	95.5091	58.3096	96.4532	58.3054	99.103	57.9447	100.71	58.0275	99.1361	57.888	100.903	57.8357	102.24	58.115	98.7919	58.423	101.319	58.2143	99.8204	58.2686	99.8506	58.0957	98.0328	58.2101	98.3178	57.8419	102.11	57.9237	102.373	58.0717	98.2362	58.1141	101.854	58.2411
	59.2541	101.457	59.1939	100.067	59.0787	101.414	59.6226	101.669	59.1601	100.076	59.3821	100.458	59.0556	101.107	59.2194	94.3574	59.4731	94.6604	59.4109	102.103	59.1646	101.111	59.3005	101.274	59.2851	102.308	59.0616	101.347	59.2401	101.708	59.5656	99.6486	59.2734	101.547	59.4482	101.224	59.2126	96.6375	59.3663	102.82	58.9205	100.124	59.1798	102.316	59.1934	99.7876	59.4213	100.081	59.2643
	61.9212	107.172	62.9634	106.953	61.8124	104.487	64.6259	112.686	61.5964	102.019	62.4972	106.951	63.8798	112.032	63.2299	86.9475	61.4157	95.9172	62.806	109.633	61.058	100.305	65.1728	117.585	65.6321	114.453	64.2357	121.989	62.0025	112.428	61.8356	108.834	61.2081	111.053	64.4237	113.163	61.7463	99.5229	61.2847	107.269	63.2555	111.096	63.07	107.889	61.8798	106.003	63.439	111.836	61.9494
	63.2319	104.148	64.9462	107.421	63.5861	103.965	66.3266	109.15	63.6413	103.038	63.8096	101.209	66.9187	112.002	64.7883	83.195	63.1539	92.9637	65.0927	108.9	62.5446	104.784	66.9763	107.164	66.1036	107.857	65.7859	113.917	63.4508	112.753	63.9329	109.446	62.6775	109.383	65.9744	109.713	63.5125	99.0845	63.0437	104.666	66.5038	107.856	64.2355	106.034	63.6719	104.451	66.5636	111.253	63.8445
	64.9675	106.162	66.569	106.813	66.3643	105.05	67.1173	108.005	65.842	104.74	66.1857	106.451	67.7393	106.612	66.0115	87.795	65.0899	88.7104	66.8378	107.712	64.2041	104.984	67.9577	106.071	67.5832	109.36	67.3369	110.613	66.4493	116.562	65.4475	106.281	63.9489	109.623	67.0673	109.563	65.1812	102.009	64.5326	101.296	68.0432	108.924	67.0006	108.629	65.837	109.105	68.0244	109.439	66.1969
	67.0668	110.273	67.9771	104.248	67.7629	105.666	68.728	110.115	67.6506	105.63	67.5773	103.655	68.7484	106.868	67.3603	86.1107	67.2804	92.7168	67.7727	104.576	67.0788	110.451	69.2634	106.474	68.98	106.027	68.5955	110.665	67.891	114.175	67.0884	109.452	66.5482	114.318	68.3696	108.658	67.0354	102.137	66.8113	107.494	68.6057	107.612	68.6894	106.292	67.0896	105.321	69.1208	106.678	68.0173
	69.0921	108.795	68.9423	103.64	69.0099	103.78	69.6274	107.002	69.0813	100.336	68.869	102.856	69.4132	107.432	68.6838	94.5493	69.1872	92.0785	68.7593	105.977	68.8314	107.715	70.1298	104.775	69.6612	105.678	69.7314	114.9	68.9408	117.187	68.5244	106.086	68.57	110.552	69.6604	107.491	68.5866	98.9754	68.5795	102.846	69.6626	106.38	70.2322	108.288	68.6726	108.505	69.7092	104.086	69.3973
	70.639	105.691	70.4821	105.103	70.7657	104.999	70.5681	103.314	70.9041	103.37	69.9159	103.095	70.9303	109.54	69.4821	78.5203	70.9863	93.7319	70.4025	106.114	70.5039	106.03	71.4095	104.392	70.1005	105.308	71.5182	125.573	70.8002	116.148	69.8949	106.897	70.755	110.868	71.3422	109.532	70.2444	99.8264	70.7935	103.926	71.249	107.441	71.5153	107.854	70.4565	106.271	71.1813	105.165	70.8172
	Timecourse mean
Animal	Mouse1		Mouse2		Mouse3		Mouse4		Mouse5		Mouse6		Mouse7		Mouse8		Mouse9		Mouse10		Mouse11		Mouse12		Mouse13		Mouse14		Mouse15		Mouse16		Mouse17		Mouse18		Mouse19		Mouse20		Mouse21		Mouse22		Mouse23		Mouse24		Mouse25
Variable	Time	SW period	Time	SW period	Time	SW period	Time	SW period	Time	SW period	Time	SW period	Time	SW period	Time	SW period	Time	SW period	Time	SW period	Time	SW period	Time	SW period	Time	SW period	Time	SW period	Time	SW period	Time	SW period	Time	SW period	Time	SW period	Time	SW period	Time	SW period	Time	SW period	Time	SW period	Time	SW period	Time	SW period	Time
	0.405222	103.966	0.691528	103.548	0.443856	100.72	1.53667	102.759	0.359246	104.173	0.995926	104.115	0.638596	94.5615	0.720231	96.8261	0.472836	96.3146	0.789829	101.395	0.523434	102.519	0.453041	98.764	0.433889	102.987	0.756905	95.3624	0.850476	102.805	0.475347	95.6949	0.372778	101.904	0.582417	98.4992	0.472729	100.797	0.617652	104.918	0.488571	101.029	0.492434	105.944	0.342844	105.988	0.57235	98.4791	0.366778
	1.39459	100.515	1.44903	102.203	1.46582	104.445	2.95359	102.74	1.08405	103.118	2.12759	101.205	1.61535	102.925	1.63718	95.4404	1.38345	111.634	1.55842	100.372	1.41359	102.869	1.30585	98.6861	1.38119	103.79	1.79175	95.564	2.10234	104.643	1.45396	100.088	1.21074	100.187	1.28456	103.338	1.37957	101.704	1.54192	105.321	1.45312	104.47	1.41392	104.963	1.18224	106.144	1.59891	101.402	1.39472
	2.16181	107.162	2.31604	106.056	2.35085	103.069	3.72427	100.222	1.88905	102.264	2.93107	100.288	2.28763	106.55	2.54648	100.683	1.85471	118.368	2.81829	97.6266	2.25652	98.7402	2.25304	101.981	2.64226	102.328	2.93071	96.9779	3.04357	106.55	2.76938	99.9879	2.228	100.537	2.10589	99.5045	2.45403	99.5478	2.50025	105.467	2.2519	102.452	2.4572	101.631	2.02356	103.729	2.66932	103.424	2.04019
	2.83752	100.03	3.25955	104.751	3.35369	101.786	4.74624	102.249	2.81361	105.763	3.49881	105.816	3.63819	102.383	3.40514	93.9247	3.06263	99.389	4.01013	101.574	3.30773	98.0311	3.1631	101.9	3.48556	101.981	3.56079	91.4187	3.92413	103.457	4.18872	102.489	3.35189	98.9439	2.94119	99.5713	3.47302	101.951	3.78881	101.701	3.13257	106.735	3.17849	102.77	2.87356	106.67	3.58553	101.772	3.30011
	3.58781	103.538	4.32809	106.692	4.81706	105.671	5.81812	102.976	4.03921	103.841	4.41441	102.302	4.41611	99.4959	4.44685	103.202	3.81029	113.412	5.0365	100.465	4.1248	103.019	4.02254	104.995	4.54874	105.491	4.29369	98.4368	4.94159	105.5	5.09038	100.141	4.11637	100.224	3.84161	100.116	4.44386	103.324	4.69005	106.4	4.31598	103.501	3.8009	103.997	4.00929	98.0592	4.436	104.59	4.52933
	4.73867	103.994	5.58642	106.133	5.84487	101.968	6.66282	100.722	5.43921	104.034	5.51841	102.351	5.25787	108.019	5.14736	101.93	4.64678	100.161	5.90906	96.4728	5.34843	99.9807	4.74257	97.8324	5.16074	106.47	4.86893	96.0729	5.77389	104.191	5.87823	98.2746	5.39011	101.462	4.77608	101.605	5.46819	103.724	5.42997	107.021	5.36563	101.41	4.72037	105.483	5.10304	100.93	5.15848	104.788	5.31825
	5.66352	105.359	6.6374	105.032	6.78755	101.415	7.30829	99.1304	6.54944	100.876	6.53363	106.537	6.19977	101.29	5.99375	101.791	5.84857	100.911	6.76265	98.1648	6.22485	102.251	5.98412	103.838	5.84222	102.382	5.8198	101.197	6.55147	105.611	6.61642	100.289	6.46622	98.1285	5.79181	99.3655	6.43872	105.142	6.64503	102.709	6.18452	101.165	5.60706	107.887	5.886	102.99	6.01814	107.066	6.33964
	6.52815	108.593	7.28934	109.085	7.64716	104.56	8.36603	102.087	7.64762	105.342	7.64148	103.155	6.90099	101.44	7.12829	102.052	6.68249	95.7497	7.54312	98.9743	7.14535	101.835	6.76348	102.078	6.704	104.64	6.67365	95.6244	7.25571	100.5	7.37826	98.847	7.39263	107.46	7.04614	100.614	7.39618	107.074	7.60538	106.37	7.10606	100.107	7.14458	101.234	6.81173	98.3801	6.83987	106.573	7.25119
	7.85037	102.558	8.27483	108.868	8.32631	98.5126	9.3241	100.93	8.47425	97.436	8.44715	104.641	7.8424	100.906	8.01722	99.9682	7.84135	97.4439	8.54876	97.9441	8.23106	102.425	7.5426	102.572	7.73389	103.917	7.8077	99.7186	8.27841	100.03	8.61302	99.6518	8.85215	99.897	7.79553	98.4512	8.31473	103.712	8.42361	104.481	8.12153	98.5817	8.16653	105.603	7.68342	99.352	7.88274	103.575	8.18831
	8.77593	101.746	9.06434	108.232	9.02412	99.3845	10.098	105.803	9.28786	101.828	9.42	101.513	8.61857	99.3057	9.1131	105.527	8.83988	111.951	9.41491	102.855	9.00677	97.337	8.54193	101.748	8.48344	106.568	8.48147	97.4392	9.36857	102.944	9.48007	98.2665	9.62056	100.563	8.91031	98.6105	9.33918	101.705	9.34871	97.6111	9.07754	105.284	9.12209	101.745	8.76229	97.7724	8.76483	102.915	9.04025
	9.91541	100.616	10.0867	101.078	9.92366	99.0562	10.9713	98.238	10.1493	104.207	10.0827	105.946	9.7631	100.232	9.82509	110.551	9.94567	91.686	10.5043	99.3163	10.083	99.3694	9.64003	98.1566	9.80533	101.237	9.31413	96.3071	10.1292	101.172	10.3529	104.346	10.2302	97.6201	10.038	100.127	10.0971	97.0312	10.0461	103.073	10.0137	99.3266	10.0168	99.5689	9.92944	99.3929	9.99831	102.287	10.1665
	11.1187	101.315	11.1318	98.4777	11.0995	97.336	11.734	101.36	11.2284	102.18	11.3701	101.217	11.0225	96.2245	11.1893	94.3147	11.3367	103.62	11.5142	98.7708	11.2724	95.1225	11.2668	101.346	11.1655	104.205	10.9606	98.4408	11.2226	99.3556	11.5944	98.5908	11.3604	103.552	11.3313	98.8601	11.1213	97.5096	11.2664	100.775	10.9547	98.4299	11.1793	100.454	11.1535	99.5818	11.3819	99.4591	11.1867
	13.6087	96.5765	15.0012	98.7692	13.7082	97.6599	15.5523	95.1212	13.8519	100.381	15.0956	95.7644	16.8522	93.2849	14.6174	109.517	13.3651	104.142	15.6456	97.6783	13.3779	85.3769	16.1322	92.6245	16.9729	97.7209	16.6981	87.5076	13.8717	90.9566	13.2336	94.2642	13.1696	94.5704	15.4306	96.2529	14.1767	95.5653	13.3036	108.437	15.9618	85.9485	15.1194	102.944	13.7855	97.5928	15.0841	102.416	13.7499
	14.9133	93.7006	17.0987	100.983	15.1538	99.9659	17.9403	100.43	16.1234	101.071	16.1183	94.187	18.9304	93.9394	16.8176	106.417	14.6115	103.859	17.7165	97.7701	14.6476	92.4795	19.0592	91.6885	17.5108	104.828	17.7227	89.2933	15.4328	85.6751	16.0437	95.8249	15.3633	90.5815	16.673	101.987	16.1514	100.898	14.8847	99.436	18.7367	97.5688	16.8601	96.8971	15.6207	98.5362	18.2356	108.556	15.782
	16.6524	92.8956	18.5045	101.227	18.2689	98.5538	18.5712	103.995	18.103	100.942	18.4927	104.007	19.824	101.962	17.954	104.677	16.3625	90.4642	19.0212	96.5575	15.8825	88.6846	19.9096	99.2049	20.0192	98.5542	19.1911	94.6661	20.1525	82.8645	17.046	92.4457	16.5765	83.4422	18.4319	98.132	17.4171	98.9355	16.1844	102.264	20.1873	101.691	19.5627	100.907	18.1149	96.9267	20.2347	104.338	18.294
	19.2308	95.0898	19.978	100.629	19.678	100.321	20.1511	95.0771	19.573	103.817	20.2607	102.049	20.8623	90.342	19.3035	125.587	18.9267	102.328	19.7315	95.2982	18.7851	95.5424	20.9796	91.8452	21.0372	101.081	20.1824	93.366	20.5672	90.6739	18.9326	93.9092	19.0565	98.0658	20.1743	97.141	19.149	103.442	19.1513	101.094	20.7446	102.095	20.6881	100.18	19.3085	100.077	20.8929	104.777	20.085
	21.1972	95.0324	20.7549	100.545	21.1199	98.639	21.3822	102.167	21.0653	103.499	21.0297	96.3453	21.2163	101.11	21.3503	99.0722	20.9475	110.2	20.5363	93.2292	20.9532	95.509	22.1477	97.3189	21.3704	100.611	21.3058	92.1765	21.7007	84.5708	20.4577	99.3189	20.2225	91.4825	21.6419	99.7298	20.902	96.8768	20.6201	98.7778	21.4518	103.955	22.2306	99.3504	21.0163	98.4329	21.4511	100.826	21.5062
	23.2199	95.7181	22.5465	99.739	22.9026	101.155	22.3099	99.4584	22.9387	100.249	21.9515	96.1531	22.7029	99.4637	22.2466	107.806	22.74	106.612	22.7827	94.5275	22.51	97.5218	23.5048	94.9097	21.7756	102.364	23.4544	110.356	22.8639	89.53	21.4999	96.0167	22.6294	95.2415	23.3736	97.5662	22.5764	94.9989	23.0495	104.297	23.2556	98.8517	23.4803	98.8108	22.8082	96.9325	23.2922	101.471	22.9977
	25.008	100.233	24.9905	106.434	24.4993	98.7291	25.1034	102.511	24.2398	102.891	24.6586	107.099	24.5158	97.4086	25.0979	111.405	24.39		25.0114	103.058	24.3652	105.364	24.9846	100.657	25.1599	102.493	24.4165	97.4386	24.3441	94.3289	24.6194	95.5698	24.7519	96.3343	24.3307	102.343	24.736	104.365	24.3779	101.483	24.3257	106.368	24.5578	98.9077	24.4717	103.428	24.6072	104.844	24.4893
	26.0731	106.147	25.7303	110.361	25.2027	102.844	26.045	100.336	25.4206	105.132	26.1095	108.604	25.0939	99.3999	25.8604		25.6196		26.0353	101.363	25.0093	104.322	25.9081	98.5111	25.9201	104.66	25.2656	95.2222	25.4162	98.9994	25.8883	98.5071	26.0978	102.299	25.2136	102.183	25.5827	101.893	25.6069	107.932	25.1279	99.6291	25.4566	105.244	25.2847	107.088	25.3729	104.25	25.3462
	27.092	104.965	26.385	105.783	26.0734	103.207	26.9035	102.496	26.6152	108.203	27.1167	106.354	25.6644	103.117	26.9265		26.9144		26.9952	100.528	26.2279	97.3923	26.991	99.8998	27.1575	102.691	26.5367	95.9903	26.3433	102.379	26.9524	95.1376	26.9597	104.684	26.2881	98.7003	26.3949	101.654	26.6214	106.189	26.5684	98.5152	26.5022	105.962	26.2054	102.8	26.2673	107.115	26.3559
	27.9357	105.903	27.2311	105.135	27.0935	104.851	28.1418	104.636	27.7791	106.495	27.8423	104.428	26.3144	103.264	27.6503	86.253	28.2067	129.305	27.8487	104.004	27.3137	103.451	28.1158	101.145	27.9387	105.947	27.5013	94.3786	27.3334	105.073	27.8466	98.3561	27.6809	101.84	27.8493	103.345	27.4403	104.783	27.6716	101.363	27.4213	96.6671	27.4347	98.7966	27.0876	106.819	27.2167	106.131	27.1591
	28.8647	102.912	28.559	102.385	28.226	101.01	29.1233	103.277	28.6042	104.538	28.5394	103.948	27.336	99.8505	28.5344	109.198	29.2697	131.67	28.8344	99.1726	28.1097	98.4022	29.0101	102.477	28.9343	103.837	28.1261	100.258	28.231	105.764	28.554	98.7465	28.3733	103.426	28.5964	101.975	28.4938	100.417	28.6805	98.9107	28.2759	99.6369	28.1425	102.543	28.2305	103.654	28.0843	105.146	28.6883
	29.8124	101.695	29.5377	104.99	29.0195	106.789	30.1347	105.051	29.5056	107.206	29.4644	105.19	28.4053	100.479	29.5406	107.239	29.9878	103.513	30.1359	98.1651	29.1518	100.186	29.7169	100.846	29.9477	103.344	28.9428	106.97	29.5176	102.103	29.5244	96.6844	29.1519	101.757	29.3047	104.507	29.4834	106.553	30.0938	102.79	29.288	100.349	29.2618	104.613	28.9745	107.55	28.9269	108.868	29.5524
	30.6111	103.94	30.2787	102.18	29.9537	104.064	31.2561	103.501	30.2993	102.266	30.2486	107.473	29.2858	98.8602	30.7007	98.1523	30.7985	109.18	31.12	100.176	29.8949	106.001	30.4972	99.9261	30.5325	104.792	30.3546	99.8743	30.4854	104.427	30.7601	97.7932	29.8711	106.604	30.3919	101.664	30.416	105.987	30.9107	105.272	30.4097	96.5109	30.4617	103.644	29.7444	106.199	30.0901	103.438	30.3709
	31.6268	100.058	31.2353	100.625	30.8313	102.366	32.3719	105.507	31.096	105.299	31.6391	106.688	30.1728	103.868	31.7763	107.824	31.8084	107.922	31.8636	99.8775	30.7861	100.989	31.5177	98.6097	31.1119	105.518	31.3891	96.4958	31.4293	104.148	31.6731	98.0405	30.5793	100.383	31.42	101.713	31.3538	99.5563	31.7518	105.812	31.1635	102.79	31.3275	104.131	30.862	103.787	31.0209	97.8678	31.6253
	32.6891	98.8205	32.1582	104.796	31.7255	104.837	33.2725	100.965	32.2144	101.473	32.4516	101.406	31.1353	97.5527	32.4422	100.454	32.8219	99.3927	32.6164	100.011	31.648	103.861	32.3799	97.4036	32.5156	105.345	32.1825	97.5916	32.0308	102.584	32.3572	97.6633	31.8938	103.057	32.5051	100.544	32.1232	104.748	32.7207	104.51	31.8957	102.826	32.2153	104.682	32.0152	103.56	32.0227	100.864	32.4931
	33.7197	99.9863	33.2076	102.97	32.5519	105.358	33.9665	99.5195	33.0962	104.719	33.3838	103.597	32.2414	101.634	33.2479	105.015	33.7707	104.114	33.2781	99.5679	32.7422	95.515	33.2896	103.486	33.2309	106.161	33.3173	97.1096	33.4254	101.705	33.2923	101.621	33.297	95.1694	33.5265	99.8177	33.1232	99.5776	33.5941	98.8336	32.6937	97.6291	33.1405	100.454	33.2185	96.875	32.9197	105.827	33.5342
	34.4983	107.738	34.1672	101.516	33.5992	100.234	34.7452	99.1576	34.0414	96.393	34.1583	100.637	33.7313	99.4014	34.1521	100.479	34.6735	98.5394	34.1066	97.2682	33.8064	101.701	34.4149	99.8511	33.9707	104.696	34.3572	100.952	34.1008	104.692	34.493	97.5306	34.1985	105.319	34.4993	99.766	34.0943	101.739	34.3742	100.609	33.6702	102.139	33.8306	99.2299	34.2139	100.283	34.2299	102.104	34.3156
	35.3896	99.5266	35.2559	100.878	35.0579	98.198	35.5112	97.7151	35.0918	102.47	35.3942	100.906	35.0888	97.887	35.2494	98.3306	35.6094	98.9396	35.3076	98.9547	35.0569	96.7736	35.3342	99.9225	35.4047	100.087	35.1627	96.657	35.2577	96.6532	35.5369	96.575	35.1864	102.444	35.5652	96.4303	35.3039	97.4753	35.4662	100.561	34.8862	96.026	35.1803	98.6776	35.2333	98.6764	35.4608	102.396	35.3419
	38.2338	94.1277	38.9256	99.1982	37.9165	94.1343	41.6995	97.3024	37.3409	96.6705	37.8988	96.0286	38.9073	100.129	39.8424	95.736	37.4663	100.811	37.9664	96.9177	36.7381	90.949	42.2134	88.6145	42.2913	97.3465	39.7732	92.9292	38.1334	95.5747	38.4376	93.9493	37.2466	98.4993	41.4168	95.2315	37.316	95.7294	37.2658	112.676	38.5492	89.3624	39.0207	103.575	37.9741	95.0346	39.7939	108.768	38.149
	39.5505	95.3332	40.7937	101.915	40.0184	104.757	42.7128	105.495	39.1591	98.3261	39.501	94.8367	42.9071	95.1294	40.7591	81.3375	39.6963	129.882	40.469	103.542	38.4417	86.916	42.8935	105.879	42.6965	101.102	41.849	90.8616	39.4688	94.1819	39.8221	90.6893	37.9917	92.4973	43.2758	98.4702	38.8737	97.685	39.2027	110.689	42.2709	101.244	39.6109	96.6665	39.723	97.7151	42.8916	105.542	39.907
	41.2826	89.5602	42.6335	99.9485	42.4596	104.771	43.6635	99.6897	41.581	103.774	41.8787	97.0395	43.6546	104.293	42.069	94.5897	41.8173	107.019	42.6544	103.221	40.5257	88.7723	44.0058	91.3364	43.1471	107.097	43.4826	89.5051	40.7461	88.7144	41.8491	94.9686	39.3214	88.9827	43.7028	103.118	40.9453	101.307	40.8809	101.493	43.899	90.9154	42.4385	97.0736	41.5592	96.2896	43.8141	109.466	42.0998
	42.9028	96.3896	43.9762	100.841	43.8479	103.938	45.3049	100.562	43.7283	106.747	42.8939	101.742	44.6344	93.2846	43.4171	90.7374	43.6341	97.6846	43.8138	101.765	43.3725	94.5286	45.5472	96.6011	44.9229	93.954	45.0086	96.2424	43.2147	90.961	43.2442	94.4706	42.0399	90.9387	44.5648	103.056	42.9218	102.759	42.4713	105.701	44.4667	107.154	44.6906	107.317	42.8708	100.576	45.3488	107.807	43.9496
	44.9871	99.1921	45.1297	99.255	44.8999	99.6694	45.8725	105.094	45.0973	100.997	44.7083	102.118	45.6101	99.1635	44.0172	97.084	45.4269	96.2317	44.9823	98.5212	44.7096	97.1626	46.1119	100.577	45.9519	105.246	46.1571	97.1042	44.1808	88.5599	44.5912	95.785	44.9176	92.5549	45.679	99.9324	44.2712	99.1651	44.5388	106.443	45.8734	104.37	46.2338	98.3011	44.329	100.994	45.9673	107.463	45.2883
	46.0581	97.5527	46.4178	99.6802	46.6288	103.123	46.8262	101.581	46.8694	104.196	45.8803	97.9221	47.1578	102.052	44.7175	108.346	47.2327	117.91	46.0223	97.4731	46.4978	97.171	47.3142	97.3496	46.4255	102.151	47.5821	122.307	46.7365	92.3362	46.29	95.4211	46.8806	91.8137	47.3108	100.479	45.9124	96.5966	46.5375	104.073	47.2424	98.7631	47.5503	104.161	46.1048	103.752	47.0704	104.487	46.6367
	54.0959	93.5049	54.0993	96.8847	54.2435	97.0244	54.3235	91.2233	54.4087	106.112	54.3117	102.254	54.2954	89.4972	54.3424	86.8824	54.2063	97.8571	54.3669	103.232	54.4636	85.1326	54.3679	88.1098	54.4741	83.2298	54.188	85.786	54.5392	90.7906	54.1554	94.4488	54.3482	97.5144	54.2506	96.349	54.1074	90.8509	54.3661	108.413	54.2957	90.1567	54.0813	95.9926	54.1094	96.6881	54.1704	99.8398	54.3946
	54.3877	106.105	54.2857	101.593	54.4845	114.185	54.5279	99.7481	54.6208	106.409	54.5619	107.093	54.4049	93.8503	54.5651	93.5012	54.5426	99.7948	54.5707	109.845	54.8132	94.9494	54.5097	92.1718	54.6457	95.0002	54.3892	88.992	54.6868	90.5523	54.3766	93.6501	54.6147	106.001	54.3818	105.71	54.5313	92.9199	54.5063	116.323	54.5193	107.795	54.2282	108.538	54.3933	111.864	54.5737	105.264	54.7713
	54.5299	111.869	54.4609	101.695	54.7793	111.258	54.7203	100.777	54.8219	106.329	54.8019	107.837	54.5442	95.6392	54.7028	100.533	54.7122	98.549	54.7974	118.503	55.0191	99.6726	54.7013	104.105	54.8523	99.1784	54.626	94.8957	54.8396	96.5772	54.7026	99.8274	54.7491	108.59	54.5622	106.18	54.6707	103.669	54.7342	118.864	54.6564	109.934	54.3799	105.019	54.6021	111.644	54.7734	109.888	55.0288
	54.6549	106.823	54.6116	104.444	55.0152	113.042	54.8074	100.017	55.0071	110.756	55.0464	103.159	54.7283	103.921	54.9436	96.8157	54.906	106.62	55.041	104.324	55.2978	104.648	54.8183	95.679	55.0061	101.057	54.7869	92.1473	54.9926	102.03	55.1371	97.8135	54.902	108.106	54.7343	104.844	54.7867	105.344	54.9372	112.264	54.7642	107.086	54.5066	103.148	54.8	109.577	55.0383	110.724	55.2914
	55.238	99.2722	54.9648	105.199	55.1681	116.05	54.9157	103.647	55.1799	114.159	55.2497	110.168	54.9751	101.311	55.2099	100.452	55.0639	101.43	55.2769	105.862	55.5168	103.584	54.9688	100.373	55.171	96.6617	55.0361	92.97	55.2229	104.286	55.4261	97.4015	55.0287	111.493	54.8882	104.057	54.9219	116.149	55.1097	112.469	55.0206	97.14	54.6906	111.638	54.9314	105.052	55.2641	110.243	55.3953
	55.4227	107.325	55.3408	102.957	55.4196	111.494	55.0579	101.675	55.3668	113.828	55.4719	113.402	55.0982	112.023	55.3594	88.6838	55.216	90.2278	55.525	104.846	55.7427	103.401	55.2346	98.716	55.442	99.321	55.2533	94.3065	55.4461	108.334	55.5956	102.499	55.3561	100.854	55.0708	104.584	55.0458	109.436	55.2932	116.099	55.2228	98.2705	54.8216	119.087	55.2243	108.753	55.5487	108.127	55.5308
	55.7018	107.387	55.5346	113.07	55.6182	104.883	55.194	109.08	55.5119	116.68	55.7194	107.351	55.2431	104.944	55.4833	88.8223	55.3628	96.5821	55.8043	106.267	55.897	102.07	55.5208	97.6759	55.6266	103.512	55.4138	93.0552	55.6169	107.579	55.8187	98.0072	55.6581	95.97	55.6482	102.436	55.2442	110.888	55.4121	107.172	55.3524	98.0331	55.1316	105.007	55.578	105.078	55.7704	111.209	55.6592
	55.8526	115.704	55.6804	103.113	55.9765	109.671	55.5014	103.115	55.8023	113.166	55.919	118.548	55.5082	103.912	55.8747	99.3661	55.4982	103.162	55.951	102.824	56.0638	98.7108	55.6474	96.9946	55.7918	103.195	55.5687	101.792	55.7728	107.843	55.978	97.7624	55.8361	99.9169	55.7776	105.463	55.4606	111.203	55.721	110.525	55.4867	95.4777	55.3578	104.191	55.8847	106.205	55.9969	111.345	55.9336
	56.0077	113.18	55.822	112.138	56.2411	116.558	55.6651	106.103	55.9911	111.824	56.1223	110.942	55.7883	109.556	56.1638	98.5264	55.636	135.588	56.0885	105.732	56.2256	97.0185	55.8079	104.764	55.959	100.839	55.7418	95.0662	55.9601	110.56	56.1451	99.7166	56.0127	95.7323	55.9229	100.269	55.7622	105.673	55.8442	121.645	55.669	99.9891	55.537	101.805	56.0001	98.054	56.1664	116.723	56.0728
	56.1682	114.573	56.0454	102.591	56.3871	107.862	55.8067	104.99	56.152	121.383	56.5326	106.809	55.9506	114.911	56.4438	89.9873	55.7651	119.458	56.239	103.61	56.4225	98.4149	55.9726	101.719	56.0842	98.6185	55.9872	98.7375	56.0382	107.134	56.2762	105.535	56.1736	104.115	56.1299	102.024	56.2051	98.7387	56.255	117.277	55.9767	104.913	55.7287	104.831	56.229	104.204	56.2959	113.771	56.3188
	56.3414	115.808	56.3013	99.0397	56.5431	104.441	55.9726	108.071	56.3001	114.214	56.7048	111.675	56.0883	108.75	56.826	99.4561	55.9476	87.2615	56.46	101.643	56.7544	94.7754	56.3415	97.0098	56.3089	99.0055	56.3903	91.6746	56.1901	116.883	56.428	101.029	56.3312	101.963	56.256	104.409	56.472	108.008	56.5846	107.344	56.1163	110.27	55.8923	109.804	56.4617	104.234	56.4724	105.437	56.4487
	56.6536	112.429	56.4861	111.256	56.6881	116.599	56.3267	104.819	56.4564	114.511	56.8564	110.846	56.2318	106.939	57.0843	97.2075	56.2393	95.7288	56.6499	105.959	57.0788	100.619	56.7435	99.8746	56.4654	100.57	56.5306	95.8986	56.6365	109.799	56.8749	100.032	56.6372	106.25	56.3886	105.472	56.6258	115.438	56.7532	120.507	56.3596	96.111	56.0754	103.597	56.9056	107.009	56.754	106.942	56.5662
	56.9294	109.838	56.6791	110.03	56.8516	104.944	56.5324	108.859	56.7074	111.288	56.9919	108.554	56.3669	108.432	57.2596	115.669	56.3528	100.715	56.8732	101.23	57.2329	108.258	56.8725	103.613	56.638	97.1082	56.6998	101.373	57.1382	108.124	57.3046	99.0443	57.0676	101.958	56.4782	108.513	56.7823	107.382	56.9364	115.374	56.5712	100.865	56.2017	100.482	57.1383	105.453	56.9502	98.9652	56.716
	57.0586	119.987	56.811	107.235	57.2003	112.215	56.6824	106.75	56.9017	108.967	57.1255	110.287	56.5037	115.686	57.4218	107.284	56.6459	91.9445	57.2208	108.243	57.4238	103.078	57.0007	99.933	56.8424	101.149	56.8263	95.7804	57.3294	107.2	57.5514	103.372	57.2464	102.838	56.62	104.004	56.9621	105.356	57.1007	109.124	56.8263	101.555	56.3697	116.58	57.3429	100.117	57.2704	109.378	56.8631
	57.3933	107.994	57.2236	105.344	57.3549	115.464	56.8939	108.05	57.1606	113.004	57.302	114.109	56.6587	118.866	57.5256	120.223	56.7608	112.955	57.355	108.115	57.5876	102.001	57.1378	98.7267	57.087	97.6122	57.0234	95.8027	57.5119	112.638	57.7254	106.118	57.4267	111.588	56.7281	105.571	57.1	102.932	57.5393	106.755	57.21	102.234	56.53	98.9271	57.4648	109.969	57.562	113.275	57.1947
	57.648	115.716	57.6613	103.193	57.5263	110.913	57.0954	107.055	57.4088	115.185	57.6047	110.421	57.0161	103.627	57.6697	88.0427	57.1672	88.4364	57.4961	110.099	57.7533	102.043	57.2324	103.231	57.3962	99.5971	57.3363	95.5591	57.659	103.231	57.898	102.347	57.5663	111.955	56.9081	96.2725	57.3541	104.497	58.0353	108.648	57.6129	104.37	56.9408	96.1059	57.5731	108.018	57.8191	106.299	57.4164
	57.8252	108.218	57.7738	106.694	57.6759	107.503	57.2375	102.717	57.6799	113.027	57.8569	114.555	57.3537	104.819	57.9329	88.5063	57.3323	97.162	57.6178	102.075	57.9244	111.742	57.3825	102.725	57.9624	104.614	57.5332	97.2825	57.7846	104.823	58.0512	101.775	57.7642	111.233	57.4706	103.432	57.5463	105.563	58.1928	110.786	57.7314	112.449	57.2806	101.888	57.7788	100.299	58.0277	109.081	57.5364
	57.9946	112.207	57.9491	98.6934	57.8283	112.249	57.3499	102.204	57.8654	115.078	58.1926	112.142	57.4315	108.466	58.2881	98.9934	57.5096	102.788	57.7915	107.06	58.0762	108.329	57.5453	100.855	58.655	100.439	57.7014	98.3799	57.9165	109.129	58.2083	93.0377	57.9207	102.997	57.7571	97.6246	57.7154	96.1336	58.3411	103.318	57.8549	101.995	57.4996	118.789	58.0943	104.146	58.1864	101.359	57.6365
	58.1603	108.049	58.225	100.236	57.9642	115.899	57.4535	110.45	58.0364	110.392	58.4869	116.552	57.5121	114.222	58.4329	95.7312	57.7627	100.224	58.0139	102.238	58.5471	96.063	57.766	101.883	58.7938	97.83	57.8311	100.236	58.0642	113.016	58.3389	102.147	58.0656	108.021	57.9728	100.661	57.864	102.485	58.4778	96.9365	57.9661	97.3926	57.6754	108.084	58.3168	107.744	58.3458	102.581	57.8421
	58.3032	115.533	58.394	106.829	58.3346	107.604	57.7324	103.99	58.1754	110.886	58.588	109.32	57.6126	110.425	58.5682	99.5706	58.0001	96.1483	58.1317	99.9559	58.7583	105.407	58.1675	101.522	58.9059	95.6954	58.0046	99.47	58.2544	110.095	58.5524	109.97	58.3661	103.714	58.2211	94.3523	58.1906	112.998	58.5896	108.691	58.0939	98.1349	57.8452	105.791	58.515	97.737	58.5213	102.484	58.0653
	58.6639	98.5726	58.6246	105.789	58.5979	108.037	57.9344	103.914	58.5533	107.891	58.7678	106.257	57.8143	110.708	58.7472	115.973	58.2074	107.936	58.3047	106.448	58.9228	103.231	58.6032	96.9093	59.0506	109.596	58.2014	100.983	58.5736	112.544	59.1008	99.4383	58.5069	97.9636	58.3717	104.405	58.3933	116.824	58.776	106.649	58.1821	96.321	58.0003	107.024	58.6378	115.613	58.7909	113.853	58.3104
	58.9319	116.662	58.8242	108.299	58.8247	108.198	58.0708	117.482	58.9234	117.557	58.9524	109.158	58.0649	121.688	58.8654	99.6758	58.5839	99.8028	58.3697	110.745	59.0752	104.894	58.7629	105.759	59.181	94.4462	58.3764	98.5346	58.8968	98.5132	59.2339	100.617	58.715	103.051	58.4847	100.895	58.6516	102.51	58.9115	114.835	58.5242	98.6034	58.2203	107.401	58.8931	104.057	58.9586	106.241	58.4472
	59.0898	111.996	59.0393	100.626	58.9692	109.719	58.186	100.577	59.0563	109.28	59.0713	102.418	58.2226	104.671	58.9754	75.9949	58.763	94.2571	58.4786	103.114	59.417	98.3488	58.8804	109.172	59.3516	99.1413	58.6146	92.1057	59.0624	100.869	59.3453	101.788	59.2302	100.705	58.7293	102.863	59.1938	102.425	59.0303	108.961	58.6686	93.4854	58.3603	103.54	59.1353	110.301	59.1491	108.985	58.6932
	59.2289	106.796	59.2373	109.759	59.4116	105.267	58.4387	100.67	59.2114	114.171	59.2397	104.021	58.3787	100.545	59.0839	93.1628	58.9513	109.756	58.7665	98.5912	59.7472	95.4913	59.0614	100.689	59.7282	95.767	58.9888	95.4033	59.2047	103	59.515	107.492	59.4753	105.1	59.3137	98.3988	59.5297	92.4416	59.1475	108.527	58.8192	98.1708	58.5144	102.937	59.3238	106.007	59.4188	105.98	58.9256
	59.6923	104.004	59.6938	104.97	59.715	105.717	59.1849	107.691	59.7064	113.31	59.663	104.329	59.2146	108.204	59.5939	94.9718	59.5634	112.356	59.3636	103.111	59.906	98.4275	59.6168	100.884	59.8935	94.8049	59.5388	92.5961	59.6084	104.464	59.846	105.996	59.7488	108.502	59.8108	99.9224	59.7648	100.08	59.6369	113.334	59.3891	98.8221	59.3561	98.9034	59.738	100.779	59.7844	105.803	59.3888
	61.9506	104.15	62.2579	101.607	61.102	107.255	61.4583	100.131	61.7467	108.085	61.4515	99.2805	62.0271	101.627	62.2757	91.9176	61.5187	95.3117	62.4884	99.6954	61.2196	94.8307	62.2393	96.1659	61.424	101.285	62.4334	94.0844	61.0232	101.01	61.2056	99.6627	61.4971	98.544	61.1842	96.926	61.1548	100.557	61.0295	109.74	62.8838	95.3387	61.7364	103.007	61.3	104.391	61.1615	101.551	61.7659
	63.5054	103.958	63.8388	100.782	63.0248	103.912	62.6449	104.94	63.5334	108.142	63.1535	98.2549	64.7108	102.677	63.9358	91.9511	63.5255	99.3895	64.0534	98.9651	62.81	91.878	64.2904	92.6369	63.7063	97.5212	64.4119	93.77	62.6206	97.7538	63.303	97.2225	62.8605	99.1664	62.7216	97.0375	62.9425	102.02	62.6432	106.267	66.5081	89.5448	63.3653	103.156	62.9312	104.962	62.7076	100.255	63.2422
	65.7373	102.5	65.3727	99.4785	65.469	105.614	64.5972	102.035	65.3322	105.294	64.6212	100.016	66.3202	104.082	66.0806	107.947	65.595	98.6659	66.0468	103.369	64.7846	99.026	66.7419	92.0376	65.5068	95.9196	66.0344	99.4406	64.091	101.381	65.0145	97.7601	64.8549	98.8473	67.745	96.5913	64.6522	97.3989	64.3106	107.009	67.9358	104.752	65.1998	108.379	64.5182	102.32	64.9095	103.344	66.8859
	67.0013	110.069	66.9116	99.7338	67.5673	110.718	67.0146	103.219	67.5057	107.359	66.9871	101.574	68.2316	103.011	67.4269	93.9136	67.3518	98.5944	67.539	102.112	66.8758	98.5611	68.1266	96.4769	66.6094	97.1404	67.5208	99.0111	67.452	97.7362	66.368	101.118	66.4779	95.2298	68.3469	102.104	67.1034	103.556	66.7724	103.505	68.6052	97.2135	67.781	102.92	66.7129	99.8936	67.4495	105.969	68.069
	68.7099	106.296	68.1451	98.7345	69.2174	105.129	68.2825	104.053	69.1165	110.251	68.5807	101.845	69.4728	105.449	68.1907	96.1275	69.1152	95.6374	69.2446	102.187	68.8693	99.0591	69.071	96.1709	69.0089	99.5691	68.3586	97.775	68.3233	99.5497	67.9806	100.738	68.2391	97.4254	69.6213	99.2503	68.8121	100.626	68.2581	104.269	70.4454	95.7382	69.4061	103.375	68.5649	100.091	69.788	103.855	69.8232
	69.7999	105.208	69.9856	100.435	70.7501	105.056	69.6334	103.007	70.3251	106.079	70.0396	98.1556	71.2303	102.866	70.0329	86.21	70.7436	99.9513	71.1258	100.606	70.636	101.067	70.0671	99.5461	70.018	102.307	70.7454	96.5964	69.6562	98.0733	69.5425	98.2607	69.3844	93.3093	70.9428	102.075	70.2157	104.9	70.797	106.631	71.7785	99.0877	71.196	104.178	70.2592	99.2265	71.0851	104.771	71.1855
	72.5409	102.552	72.421	99.288	72.7723	114.546	73.1793	104.733	73.1557	111.735	73.2309	100.531	72.3654	105.62	72.9567	95.489	72.4475	97.1869	72.5388	100.21	72.3567	96.3559	73.0578	94.9806	73.0319	96.8284	72.3926	94.3215	73.7142	96.6492	72.744	97.2697	72.8249	99.1758	72.4328	101.276	72.3474	105.091	72.5429	100.638	72.6394	102.24	72.6737	101.494	72.4718	103.758	73.3181	105.314	72.3888
	73.8113	104.044	73.239	101.131	73.6739	102.656	74.2198	113.835	74.4104	108.896	74.0357	100.687	73.6735	104.291	73.9863	99.8125	73.3238	104.563	73.565	102.264	73.1518	104.533	73.7549	99.6603	73.7935	100.085	73.3887	98.1396	75.0522	104.626	73.6028	99.8364	73.8299	98.8471	73.1269	102.058	72.9993	104.008	73.65	105.609	73.4654	106.387	73.5145	109.433	73.3073	108.32	74.228	104.861	73.0817
	74.707	105.399	74.2665	105.56	74.5077	111.519	75.3638	107.96	75.1839	110.58	74.8389	100.893	74.7546	107.6	74.8758	99.0959	74.3571	95.9497	74.5165	100.222	73.9429	98.6162	75.4952	99.4482	74.7153	94.8155	74.1041	99.7579	75.8576	102.321	74.1515	103.592	74.5652	101.585	73.9239	104.506	73.6647	101.515	74.7173	105.061	74.7342	101.028	74.2521	101.732	74.0711	106.651	75.3351	108.674	74.8452
	75.5034	105.487	75.5013	106.853	75.3814	106.157	76.1878	111.858	76.0862	107.163	75.6185	104.827	75.7452	100.644	75.5106	96.3161	75.3573	97.8131	75.3686	101.927	74.8736	100.691	76.3131	98.6145	75.7612	98.5983	75.0518	95.6219	76.8333	101.904	74.6932	101.488	75.9435	99.6816	74.8093	106.271	74.6684	109.602	75.9457	108.48	75.589	103.047	75.4182	106.226	74.8672	104.975	76.1914	111.438	75.9377
	76.5183	103.365	76.489	101.77	76.1591	105.857	77.1091	106.157	77.0715	107.066	77.1898	99.0369	76.5433	103.055	76.3158	96.2676	76.9442	91.669	76.3429	102.666	75.985	99.0052	77.5984	100.867	76.6985	100.137	75.8083	96.8041	78.0103	104.075	75.5857	100.413	76.9033	105.189	75.7124	97.2801	75.8811	102.104	76.8157	103.707	77.0159	98.4407	76.3076	106.888	75.7716	102.056	77.2084	118.003	76.8056
	77.8054	106.471	77.2894	102.987	76.8782	107.571	77.9209	104.328	77.7687	108.718	77.8944	99.3314	77.4578	103.397	76.9664	100.296	77.575	95.9619	77.8709	100.957	77.1664	100.062	78.5441	104.804	77.6264	95.465	77.6864	99.0539	78.5829	102.493	77.0082	102.554	77.688	107.993	77.1897	100.613	76.6889	105.487	77.4595	118.841	77.8181	100.6	77.3515	105.21	77.2644	104.389	77.8567	96.2537	77.4447
	78.6721	100.718	78.0264	103.367	78.166	106.055	78.4287	108.607	78.3937	101.463	78.4398	100.032	78.2499	103.124	77.982	99.7103	78.3036	96.4303	78.8117	98.2701	78.2118	97.7311	79.399	102.759	78.3057	104.841	78.7952	99.0802	79.6785	102.01	77.9768	101.591	78.2791	99.5331	78.0673	97.2761	78.097	104.035	78.1004	104.678	78.7509	103.469	78.1662	101.889	78.0128	106.549	78.6543	105.952	78.5398
	79.4402	104.487	79.2701	98.5674	79.36	105.712	79.7582	103.977	79.1012	113.52	79.1215	99.878	79.2149	102.424	78.9166	95.0505	79.3947	97.7165	79.7822	94.3058	79.1405	93.0521	80.4789	100.888	79.242	100.156	79.6359	96.6645	80.2659	104.026	79.2958	97.8311	79.4124	106.98	79.4911	101.666	78.7404	102.748	79.2172	103.308	79.6219	104.501	79.1501	105.741	79.1619	103.816	79.536	107.57	79.3805
	80.6071	107.367	80.3412	100.537	80.291	110.765	80.4672	107.87	79.8534	108.12	79.8564	98.9374	80.3884	101.081	79.7757	96.5856	80.3968	100.646	80.8882	100.165	80.4092	93.0178	81.1055	104.042	80.108	102.888	80.3303	101.886	80.9342	107.732	80.1	103.709	80.4426	103.23	80.2911	98.9646	79.5796	101.035	80.1227	113.484	80.4116	99.1897	79.9222	111.107	80.0996	102.013	80.2731	103.017	80.2996
	81.7846	101.726	81.1349	99.3218	81.1296	108.311	81.4923	109.197	80.7398	105.889	80.3659	103.31	81.0657	99.9741	80.788	101.264	81.1253	102.921	81.754	100.627	81.4798	92.6224	81.7769	100.717	81.2232	105.181	81.1481	98.6739	81.6586	105.535	81.2238	98.5642	81.275	102.488	81.1741	100.537	80.4827	103.894	80.8531	108.963	81.2764	101.705	80.881	108.152	80.9942	98.6956	81.3234	105.254	81.2399
	82.7594	101.051	81.9519	97.0604	82.0816	115.804	82.6107	105.259	81.8345	110.61	81.0015	99.3718	81.8651	97.6886	81.5585	90.4043	82.0839	94.0341	82.434	99.0672	82.3414	87.4883	82.5355	97.1422	81.9039	96.7535	82.1183	98.3589	82.4866	103.04	82.0118	100.775	82.4395	98.8539	82.0625	97.2324	81.2856	108.958	81.901	99.4359	82.1572	97.0653	81.7903	100.512	81.9312	101.083	82.1907	104.603	82.2374
	83.612	103.758	83.4142	96.9651	83.2126	101.64	83.5429	101.952	83.1318	106.996	82.7775	97.8629	82.9788	99.0429	82.788	93.7493	83.1727	94.9679	83.3066	98.7345	83.3669	94.0907	83.269	99.1198	83.1546	99.1136	82.9698	106.904	83.332	97.2093	83.1968	101.169	83.3433	99.2356	83.1699	96.6201	83.1341	104.173	83.2276	106.221	83.3305	99.0144	83.1512	102.389	83.3656	96.8312	83.3139	106.919	83.3259
	86.5835	98.6648	86.6366	100.626	86.3144	109.467	87.4154	104.043	85.8972	102.072	86.3223	95.329	90.041	95.8962	86.5426	99.6339	85.717	91.742	86.532	102.133	85.3494	90.5777	87.9875	88.0976	86.9637	99.8449	87.9069	87.0022	86.4621	89.3828	87.2546	101.043	86.6788	96.0804	85.813	96.9774	86.1086	104.603	85.4612	102.798	87.5343	96.1444	86.1395	108.656	86.0584	99.9246	86.5904	120.541	86.3139
	88.0488	100.203	88.2004	99.161	89.2793	99.9293	88.0424	100.236	87.4226	103.546	87.9664	98.2935	91.0841	100.783	88.0684	97.9414	88.6112	96.026	88.3455	97.0171	88.5471	89.6988	90.1726	96.056	88.8487	95.7481	90.223	96.0023	88.2359	92.5248	89.3314	101.081	88.1435	97.7465	89.4789	99.3154	87.9391	104.571	86.9904	99.732	90.5488	100.505	88.1935	107.028	87.3106	96.6078	89.166	132.623	88.8667
	89.852	104.423	90.503	99.9015	90.6101	105.822	90.8899	100.111	89.3975	104.781	90.7578	97.0374	92.0206	100.936	89.689	93.2209	90.6528	104.583	90.4655	102.367	90.6951	97.4661	91.5904	95.2343	90.1585	99.4452	90.8559	92.3632	91.0599	91.3104	90.8837	98.6864	90.9162	104.526	90.9024	102.315	90.0827	109.944	88.7818	102.844	91.5849	107.642	90.2463	106.187	88.7736	95.5718	90.7013	120.641	90.8194
	91.138	102.725	91.5802	96.7607	92.0489	104.429	92.3137	99.4015	91.1793	103.254	92.7481	100.658	92.7931	104.888	91.0885	92.6533	92.2358	94.0519	91.7184	98.1777	91.9069	95.7871	92.699	95.8428	92.0503	98.9155	92.3972	94.5028	92.121	97.3399	92.2618	98.8829	91.7468	99.1177	92.1263	96.7626	91.6562	103.388	91.5174	105.527	92.5807	102.036	91.7439	106.106	90.4503	102.774	91.9985	117.786	92.1008
	92.5889	101.112	92.856	97.9579	93.2829	105.747	93.3483	103.559	92.6886	109.977	93.9126	96.3716	94.0007	96.5426	91.944	92.1461	93.2413	103.894	93.1654	98.443	93.9738	96.3483	93.3733	93.6021	92.9572	95.3818	93.5542	94.396	93.2503	95.4493	93.1908	98.9558	92.9629	94.5969	93.7557	101.637	92.909	102.911	92.979	109.21	93.6337	103.695	93.6126	105.475	91.8814	108.055	93.2503	109.068	93.5026
	94.1774	100.454	94.1865	98.3889	94.7646	104.99	94.3588	101.648	94.3108	107.421	95.4081	101.109	94.9986	101.214	93.055	89.9463	95.0245		94.9192	98.4313	95.4836	96.7119	95.4747	93.3225	95.2362	101.098	95.4133	100.76	95.0862	93.0816	94.7931	99.4945	94.9374	102.63	94.5381	97.7485	95.1602	98.6003	94.5525	103.908	94.4389	95.9927	95.3593	99.4794	93.7031	97.9957	94.6105	112.399	95.2883
[truncated: 25 more columns]

## Sheet: Fig1E
	BL mean
Animal	Mouse1		Mouse2		Mouse3		Mouse4		Mouse5		Mouse6		Mouse7		Mouse8		Mouse9		Mouse10		Mouse11		Mouse12		Mouse13		Mouse14		Mouse15		Mouse16		Mouse17		Mouse18		Mouse19		Mouse20		Mouse21		Mouse22		Mouse23		Mouse24		Mouse25
Variable	Time	NREMS	Time	NREMS	Time	NREMS	Time	NREMS	Time	NREMS	Time	NREMS	Time	NREMS	Time	NREMS	Time	NREMS	Time	NREMS	Time	NREMS	Time	NREMS	Time	NREMS	Time	NREMS	Time	NREMS	Time	NREMS	Time	NREMS	Time	NREMS	Time	NREMS	Time	NREMS	Time	NREMS	Time	NREMS	Time	NREMS	Time	NREMS	Time
	48.5	30.4	48.5	32.1667	48.5	43.2	48.5	20.5	48.5	38.5	48.5	34.7	48.5	31.6667	48.5	35.4333	48.5	39.1	48.5	29.5667	48.5	43.1333	48.5	35.0333	48.5	35.6	48.5	35.4667	48.5	35.1	48.5	44.4	48.5	38.1667	48.5	37.0667	48.5	30.7333	48.5	36.7333	48.5	38.9	48.5	29.0667	48.5	40.6	48.5	32.1	48.5
	49.5	37.5667	49.5	40	49.5	38.3667	49.5	28.4667	49.5	35.5	49.5	32.7	49.5	37.2	49.5	42.0667	49.5	38.8333	49.5	39.7333	49.5	29.6	49.5	34.6667	49.5	42.8	49.5	36.7667	49.5	28.4333	49.5	42.1667	49.5	35.9667	49.5	33.3333	49.5	29.9	49.5	33.8333	49.5	36.5	49.5	28.3667	49.5	41.1667	49.5	36.0333	49.5
	50.5	38.2667	50.5	39.9333	50.5	34.8	50.5	36.5333	50.5	37.4333	50.5	41.4667	50.5	30.1667	50.5	36.1667	50.5	33.4333	50.5	23.2333	50.5	36.2333	50.5	30.8	50.5	26.8333	50.5	26.9333	50.5	42.6667	50.5	25.8	50.5	46.4667	50.5	34.5	50.5	35.3667	50.5	33.4	50.5	32.6	50.5	35.0667	50.5	38.6667	50.5	33.7	50.5
	51.5	45.1333	51.5	22.9	51.5	36.4333	51.5	31.3333	51.5	34.4333	51.5	32.0333	51.5	18.4333	51.5	38.0667	51.5	35.1333	51.5	40.0667	51.5	45.0667	51.5	35	51.5	35.6333	51.5	39.2	51.5	38.5	51.5	42.0667	51.5	40.2	51.5	30.4	51.5	27.8667	51.5	34.2333	51.5	36	51.5	35.5	51.5	27.9667	51.5	35.1333	51.5
	52.5	27.4667	52.5	43.6	52.5	42	52.5	40.5333	52.5	29.7	52.5	37.7	52.5	38.6333	52.5	45.8	52.5	37.5	52.5	35.2	52.5	25.9	52.5	37.6	52.5	42.1	52.5	39.4667	52.5	31.8667	52.5	40.8	52.5	31.5333	52.5	42.0667	52.5	29.6333	52.5	38.5	52.5	28.1667	52.5	31.7333	52.5	35.9333	52.5	39.2	52.5
	53.5	39.6333	53.5	32.3333	53.5	35.1	53.5	33.9	53.5	44.2333	53.5	38.1	53.5	33.1333	53.5	38.1667	53.5	33.3	53.5	26.3	53.5	45.9333	53.5	31.4	53.5	38.4333	53.5	18.0667	53.5	33.2	53.5	31.2	53.5	35.2333	53.5	30.5333	53.5	36.1	53.5	27.7667	53.5	35.9667	53.5	25.6333	53.5	41.1	53.5	31.9667	53.5
	54.5	40.7333	54.5	38.0667	54.5	36.3	54.5	35.6667	54.5	28.6333	54.5	28.5	54.5	37.7667	54.5	31.1333	54.5	32.3333	54.5	31.9	54.5	34.1333	54.5	35.2667	54.5	35.2333	54.5	36.6333	54.5	38.8667	54.5	35.6667	54.5	42.5333	54.5	32.2667	54.5	31.4333	54.5	30.9667	54.5	35.4667	54.5	30.6	54.5	23.3	54.5	36.2	54.5
	55.5	33.1	55.5	34.7667	55.5	44.6333	55.5	31.9667	55.5	37.5	55.5	37.9	55.5	32.2	55.5	33.7	55.5	33.4	55.5	33.1667	55.5	33.2333	55.5	40.9	55.5	27.5	55.5	30.5333	55.5	42.1	55.5	38.6333	55.5	21.8667	55.5	44.0667	55.5	31.3333	55.5	42.8	55.5	32.4	55.5	36.2333	55.5	39.2333	55.5	32.6	55.5
	56.5	34.1	56.5	38.9667	56.5	33.0333	56.5	33.4667	56.5	38.3667	56.5	34.4333	56.5	21.9	56.5	32.1333	56.5	29.7333	56.5	32.8	56.5	35.7	56.5	19.4667	56.5	34.0667	56.5	34.5	56.5	19.3667	56.5	34.7667	56.5	29.3	56.5	29	56.5	29.8	56.5	32.0667	56.5	41.5	56.5	31.9333	56.5	28.2333	56.5	40.7	56.5
	57.5	29.5	57.5	28.2333	57.5	32.8667	57.5	28.8	57.5	34.4333	57.5	31.6	57.5	41.0667	57.5	41.9333	57.5	28.5333	57.5	30.2667	57.5	30.1667	57.5	39.7333	57.5	29.4333	57.5	18.9667	57.5	43	57.5	23.2667	57.5	35.9333	57.5	34.2	57.5	35.4	57.5	34.3	57.5	29	57.5	31.3667	57.5	29.5667	57.5	25.6667	57.5
	58.5	30.5333	58.5	33.7	58.5	33.0333	58.5	26.5667	58.5	30.9333	58.5	33.0667	58.5	31	58.5	26.7	58.5	24.5	58.5	30.7667	58.5	37.3667	58.5	21.5667	58.5	21.3333	58.5	29.3667	58.5	31.2667	58.5	36.3333	58.5	24.1667	58.5	23.1667	58.5	26.8667	58.5	31.3333	58.5	27.0333	58.5	28.1333	58.5	31.5333	58.5	27.3667	58.5
	59.5	31.0333	59.5	29.8667	59.5	28.5667	59.5	29.5	59.5	28.9	59.5	27.5	59.5	29.9333	59.5	25.2667	59.5	26.8	59.5	25.1333	59.5	14.7667	59.5	26.6	59.5	25.1	59.5	21.4333	59.5	28.6333	59.5	29	59.5	28.6	59.5	33.1667	59.5	29.1333	59.5	28.5	59.5	14.8333	59.5	19.4333	59.5	24.0333	59.5	28.5	59.5
	60.5	0.8	60.5	0	60.5	4.4	60.5	0	60.5	3.86667	60.5	0	60.5	1.7	60.5	0	60.5	9.8	60.5	4.1	60.5	6.96667	60.5	0	60.5	0.0333333	60.5	0.1	60.5	2.8	60.5	2.6	60.5	2.3	60.5	0.866667	60.5	12.6	60.5	10.7333	60.5	3.93333	60.5	2.43333	60.5	0.8	60.5	3.43333	60.5
	61.5	14.8667	61.5	1.2	61.5	19	61.5	0.233333	61.5	22	61.5	8.03333	61.5	0	61.5	0	61.5	21.8	61.5	0.1	61.5	12.0667	61.5	0	61.5	0	61.5	0	61.5	0.266667	61.5	15.2	61.5	20.1667	61.5	4.16667	61.5	19.9	61.5	20.8	61.5	7.96667	61.5	0	61.5	11.9333	61.5	4.96667	61.5
	62.5	20.6	62.5	12.6333	62.5	24.5667	62.5	0.5	62.5	16.0667	62.5	16.2667	62.5	0	62.5	11.5667	62.5	19.1	62.5	10.8333	62.5	18.6333	62.5	0	62.5	0	62.5	0	62.5	15.2	62.5	12.6333	62.5	8.8	62.5	0.333333	62.5	15.5667	62.5	24.2	62.5	2.93333	62.5	3.76667	62.5	20.5333	62.5	1.6	62.5
	63.5	13.5	63.5	24.3333	63.5	9.66667	63.5	9.33333	63.5	13.9667	63.5	25.8	63.5	8.96667	63.5	9.16667	63.5	24.4667	63.5	6.8	63.5	6.13333	63.5	5.5	63.5	0.1	63.5	21.9333	63.5	14.3333	63.5	9.4	63.5	26.1	63.5	1.43333	63.5	25.3333	63.5	23.5	63.5	5.26667	63.5	15.7667	63.5	12.6333	63.5	0.9	63.5
	64.5	15.5	64.5	6.1	64.5	8.03333	64.5	0.0666667	64.5	20.3667	64.5	21.0333	64.5	18.2333	64.5	9.86667	64.5	20.4333	64.5	16.3333	64.5	11.2333	64.5	12.1667	64.5	5.56667	64.5	8.86667	64.5	5	64.5	18.8333	64.5	16.1333	64.5	17.3667	64.5	20.3	64.5	16.9667	64.5	3.73333	64.5	11.7667	64.5	21.5	64.5	2.33333	64.5
	65.5	17.3333	65.5	17.0333	65.5	18.7333	65.5	17	65.5	16.3333	65.5	12.5	65.5	1.93333	65.5	15.0667	65.5	7.63333	65.5	5.66667	65.5	8.76667	65.5	0	65.5	20.0333	65.5	14.3333	65.5	0.433333	65.5	29.6333	65.5	1.1	65.5	5.3	65.5	23.4	65.5	23.7	65.5	0	65.5	2.6	65.5	7.43333	65.5	10	65.5
	66.5	0.0666667	66.5	21.4	66.5	16.7	66.5	36.0667	66.5	23.7667	66.5	33.9333	66.5	22.7	66.5	21.1	66.5	27.9333	66.5	38.7	66.5	20.9667	66.5	32.7667	66.5	23.4	66.5	30.4	66.5	5.86667	66.5	11.6333	66.5	9.8	66.5	7.53333	66.5	20	66.5	11.1333	66.5	24.5667	66.5	6.43333	66.5	25	66.5	14.0667	66.5
	67.5	25.6333	67.5	20.3667	67.5	31.5333	67.5	11.9667	67.5	32.5	67.5	11.6667	67.5	29.2333	67.5	13.5333	67.5	28.8333	67.5	22.2	67.5	21.7667	67.5	25.8333	67.5	11.6	67.5	25.8667	67.5	20.3333	67.5	21.3	67.5	34.3333	67.5	28.5333	67.5	32.9	67.5	24.4	67.5	3.9	67.5	7.2	67.5	19.8	67.5	20.3667	67.5
	68.5	16.8667	68.5	22.9	68.5	35.1333	68.5	12.6333	68.5	30.1667	68.5	41.1	68.5	14.6667	68.5	18.4333	68.5	23.3	68.5	24.2333	68.5	34.5333	68.5	24.3	68.5	21.4333	68.5	34.0667	68.5	16.8333	68.5	38.8	68.5	25.1	68.5	17.8333	68.5	19.7333	68.5	30.5	68.5	36.1	68.5	17.6333	68.5	25.0667	68.5	18.5	68.5
	69.5	23.7333	69.5	18.1	69.5	23.7	69.5	41.7667	69.5	25.7333	69.5	32.4333	69.5	26.5667	69.5	13.8	69.5	26.8333	69.5	25.4333	69.5	23.9333	69.5	20.2	69.5	33.7333	69.5	20.1333	69.5	18.4667	69.5	27.4333	69.5	8.53333	69.5	10	69.5	30.0667	69.5	17.9667	69.5	12.8	69.5	9.9	69.5	8.13333	69.5	32.8667	69.5
	70.5	12.1667	70.5	8.96667	70.5	20.8667	70.5	10.9333	70.5	20	70.5	8.73333	70.5	15.8	70.5	11.3	70.5	29.3333	70.5	6.46667	70.5	20.9	70.5	18.4	70.5	16.8	70.5	9.4	70.5	12.7667	70.5	4.86667	70.5	29.3	70.5	23.0333	70.5	17.3667	70.5	24.5333	70.5	15.7333	70.5	13.7	70.5	17.8667	70.5	10.8	70.5
	71.5	16.5333	71.5	11.1667	71.5	23.9	71.5	4.63333	71.5	21.7667	71.5	1.53333	71.5	14.9333	71.5	0	71.5	30.2333	71.5	10.7667	71.5	26.5667	71.5	30.4667	71.5	0	71.5	39.8333	71.5	15.2333	71.5	6.53333	71.5	15.9667	71.5	13.1667	71.5	8.7	71.5	19.2	71.5	13.0333	71.5	19.6333	71.5	11.6	71.5	20.5667	71.5
	72.5	30.4	72.5	32.1667	72.5	43.2	72.5	20.5	72.5	38.5	72.5	34.7	72.5	31.6667	72.5	35.4333	72.5	39.1	72.5	29.5667	72.5	43.1333	72.5	35.0333	72.5	35.6	72.5	35.4667	72.5	35.1	72.5	44.4	72.5	38.1667	72.5	37.0667	72.5	30.7333	72.5	36.7333	72.5	38.9	72.5	29.0667	72.5	40.6	72.5	32.1	72.5
	73.5	37.5667	73.5	40	73.5	38.3667	73.5	28.4667	73.5	35.5	73.5	32.7	73.5	37.2	73.5	42.0667	73.5	38.8333	73.5	39.7333	73.5	29.6	73.5	34.6667	73.5	42.8	73.5	36.7667	73.5	28.4333	73.5	42.1667	73.5	35.9667	73.5	33.3333	73.5	29.9	73.5	33.8333	73.5	36.5	73.5	28.3667	73.5	41.1667	73.5	36.0333	73.5
	74.5	38.2667	74.5	39.9333	74.5	34.8	74.5	36.5333	74.5	37.4333	74.5	41.4667	74.5	30.1667	74.5	36.1667	74.5	33.4333	74.5	23.2333	74.5	36.2333	74.5	30.8	74.5	26.8333	74.5	26.9333	74.5	42.6667	74.5	25.8	74.5	46.4667	74.5	34.5	74.5	35.3667	74.5	33.4	74.5	32.6	74.5	35.0667	74.5	38.6667	74.5	33.7	74.5
	75.5	45.1333	75.5	22.9	75.5	36.4333	75.5	31.3333	75.5	34.4333	75.5	32.0333	75.5	18.4333	75.5	38.0667	75.5	35.1333	75.5	40.0667	75.5	45.0667	75.5	35	75.5	35.6333	75.5	39.2	75.5	38.5	75.5	42.0667	75.5	40.2	75.5	30.4	75.5	27.8667	75.5	34.2333	75.5	36	75.5	35.5	75.5	27.9667	75.5	35.1333	75.5
	76.5	27.4667	76.5	43.6	76.5	42	76.5	40.5333	76.5	29.7	76.5	37.7	76.5	38.6333	76.5	45.8	76.5	37.5	76.5	35.2	76.5	25.9	76.5	37.6	76.5	42.1	76.5	39.4667	76.5	31.8667	76.5	40.8	76.5	31.5333	76.5	42.0667	76.5	29.6333	76.5	38.5	76.5	28.1667	76.5	31.7333	76.5	35.9333	76.5	39.2	76.5
	77.5	39.6333	77.5	32.3333	77.5	35.1	77.5	33.9	77.5	44.2333	77.5	38.1	77.5	33.1333	77.5	38.1667	77.5	33.3	77.5	26.3	77.5	45.9333	77.5	31.4	77.5	38.4333	77.5	18.0667	77.5	33.2	77.5	31.2	77.5	35.2333	77.5	30.5333	77.5	36.1	77.5	27.7667	77.5	35.9667	77.5	25.6333	77.5	41.1	77.5	31.9667	77.5
	78.5	40.7333	78.5	38.0667	78.5	36.3	78.5	35.6667	78.5	28.6333	78.5	28.5	78.5	37.7667	78.5	31.1333	78.5	32.3333	78.5	31.9	78.5	34.1333	78.5	35.2667	78.5	35.2333	78.5	36.6333	78.5	38.8667	78.5	35.6667	78.5	42.5333	78.5	32.2667	78.5	31.4333	78.5	30.9667	78.5	35.4667	78.5	30.6	78.5	23.3	78.5	36.2	78.5
	79.5	33.1	79.5	34.7667	79.5	44.6333	79.5	31.9667	79.5	37.5	79.5	37.9	79.5	32.2	79.5	33.7	79.5	33.4	79.5	33.1667	79.5	33.2333	79.5	40.9	79.5	27.5	79.5	30.5333	79.5	42.1	79.5	38.6333	79.5	21.8667	79.5	44.0667	79.5	31.3333	79.5	42.8	79.5	32.4	79.5	36.2333	79.5	39.2333	79.5	32.6	79.5
	80.5	34.1	80.5	38.9667	80.5	33.0333	80.5	33.4667	80.5	38.3667	80.5	34.4333	80.5	21.9	80.5	32.1333	80.5	29.7333	80.5	32.8	80.5	35.7	80.5	19.4667	80.5	34.0667	80.5	34.5	80.5	19.3667	80.5	34.7667	80.5	29.3	80.5	29	80.5	29.8	80.5	32.0667	80.5	41.5	80.5	31.9333	80.5	28.2333	80.5	40.7	80.5
	81.5	29.5	81.5	28.2333	81.5	32.8667	81.5	28.8	81.5	34.4333	81.5	31.6	81.5	41.0667	81.5	41.9333	81.5	28.5333	81.5	30.2667	81.5	30.1667	81.5	39.7333	81.5	29.4333	81.5	18.9667	81.5	43	81.5	23.2667	81.5	35.9333	81.5	34.2	81.5	35.4	81.5	34.3	81.5	29	81.5	31.3667	81.5	29.5667	81.5	25.6667	81.5
	82.5	30.5333	82.5	33.7	82.5	33.0333	82.5	26.5667	82.5	30.9333	82.5	33.0667	82.5	31	82.5	26.7	82.5	24.5	82.5	30.7667	82.5	37.3667	82.5	21.5667	82.5	21.3333	82.5	29.3667	82.5	31.2667	82.5	36.3333	82.5	24.1667	82.5	23.1667	82.5	26.8667	82.5	31.3333	82.5	27.0333	82.5	28.1333	82.5	31.5333	82.5	27.3667	82.5
	83.5	31.0333	83.5	29.8667	83.5	28.5667	83.5	29.5	83.5	28.9	83.5	27.5	83.5	29.9333	83.5	25.2667	83.5	26.8	83.5	25.1333	83.5	14.7667	83.5	26.6	83.5	25.1	83.5	21.4333	83.5	28.6333	83.5	29	83.5	28.6	83.5	33.1667	83.5	29.1333	83.5	28.5	83.5	14.8333	83.5	19.4333	83.5	24.0333	83.5	28.5	83.5
	84.5	0.8	84.5	0	84.5	4.4	84.5	0	84.5	3.86667	84.5	0	84.5	1.7	84.5	0	84.5	9.8	84.5	4.1	84.5	6.96667	84.5	0	84.5	0.0333333	84.5	0.1	84.5	2.8	84.5	2.6	84.5	2.3	84.5	0.866667	84.5	12.6	84.5	10.7333	84.5	3.93333	84.5	2.43333	84.5	0.8	84.5	3.43333	84.5
	85.5	14.8667	85.5	1.2	85.5	19	85.5	0.233333	85.5	22	85.5	8.03333	85.5	0	85.5	0	85.5	21.8	85.5	0.1	85.5	12.0667	85.5	0	85.5	0	85.5	0	85.5	0.266667	85.5	15.2	85.5	20.1667	85.5	4.16667	85.5	19.9	85.5	20.8	85.5	7.96667	85.5	0	85.5	11.9333	85.5	4.96667	85.5
	86.5	20.6	86.5	12.6333	86.5	24.5667	86.5	0.5	86.5	16.0667	86.5	16.2667	86.5	0	86.5	11.5667	86.5	19.1	86.5	10.8333	86.5	18.6333	86.5	0	86.5	0	86.5	0	86.5	15.2	86.5	12.6333	86.5	8.8	86.5	0.333333	86.5	15.5667	86.5	24.2	86.5	2.93333	86.5	3.76667	86.5	20.5333	86.5	1.6	86.5
	87.5	13.5	87.5	24.3333	87.5	9.66667	87.5	9.33333	87.5	13.9667	87.5	25.8	87.5	8.96667	87.5	9.16667	87.5	24.4667	87.5	6.8	87.5	6.13333	87.5	5.5	87.5	0.1	87.5	21.9333	87.5	14.3333	87.5	9.4	87.5	26.1	87.5	1.43333	87.5	25.3333	87.5	23.5	87.5	5.26667	87.5	15.7667	87.5	12.6333	87.5	0.9	87.5
	88.5	15.5	88.5	6.1	88.5	8.03333	88.5	0.0666667	88.5	20.3667	88.5	21.0333	88.5	18.2333	88.5	9.86667	88.5	20.4333	88.5	16.3333	88.5	11.2333	88.5	12.1667	88.5	5.56667	88.5	8.86667	88.5	5	88.5	18.8333	88.5	16.1333	88.5	17.3667	88.5	20.3	88.5	16.9667	88.5	3.73333	88.5	11.7667	88.5	21.5	88.5	2.33333	88.5
	89.5	17.3333	89.5	17.0333	89.5	18.7333	89.5	17	89.5	16.3333	89.5	12.5	89.5	1.93333	89.5	15.0667	89.5	7.63333	89.5	5.66667	89.5	8.76667	89.5	0	89.5	20.0333	89.5	14.3333	89.5	0.433333	89.5	29.6333	89.5	1.1	89.5	5.3	89.5	23.4	89.5	23.7	89.5	0	89.5	2.6	89.5	7.43333	89.5	10	89.5
	90.5	0.0666667	90.5	21.4	90.5	16.7	90.5	36.0667	90.5	23.7667	90.5	33.9333	90.5	22.7	90.5	21.1	90.5	27.9333	90.5	38.7	90.5	20.9667	90.5	32.7667	90.5	23.4	90.5	30.4	90.5	5.86667	90.5	11.6333	90.5	9.8	90.5	7.53333	90.5	20	90.5	11.1333	90.5	24.5667	90.5	6.43333	90.5	25	90.5	14.0667	90.5
	91.5	25.6333	91.5	20.3667	91.5	31.5333	91.5	11.9667	91.5	32.5	91.5	11.6667	91.5	29.2333	91.5	13.5333	91.5	28.8333	91.5	22.2	91.5	21.7667	91.5	25.8333	91.5	11.6	91.5	25.8667	91.5	20.3333	91.5	21.3	91.5	34.3333	91.5	28.5333	91.5	32.9	91.5	24.4	91.5	3.9	91.5	7.2	91.5	19.8	91.5	20.3667	91.5
	92.5	16.8667	92.5	22.9	92.5	35.1333	92.5	12.6333	92.5	30.1667	92.5	41.1	92.5	14.6667	92.5	18.4333	92.5	23.3	92.5	24.2333	92.5	34.5333	92.5	24.3	92.5	21.4333	92.5	34.0667	92.5	16.8333	92.5	38.8	92.5	25.1	92.5	17.8333	92.5	19.7333	92.5	30.5	92.5	36.1	92.5	17.6333	92.5	25.0667	92.5	18.5	92.5
	93.5	23.7333	93.5	18.1	93.5	23.7	93.5	41.7667	93.5	25.7333	93.5	32.4333	93.5	26.5667	93.5	13.8	93.5	26.8333	93.5	25.4333	93.5	23.9333	93.5	20.2	93.5	33.7333	93.5	20.1333	93.5	18.4667	93.5	27.4333	93.5	8.53333	93.5	10	93.5	30.0667	93.5	17.9667	93.5	12.8	93.5	9.9	93.5	8.13333	93.5	32.8667	93.5
	94.5	12.1667	94.5	8.96667	94.5	20.8667	94.5	10.9333	94.5	20	94.5	8.73333	94.5	15.8	94.5	11.3	94.5	29.3333	94.5	6.46667	94.5	20.9	94.5	18.4	94.5	16.8	94.5	9.4	94.5	12.7667	94.5	4.86667	94.5	29.3	94.5	23.0333	94.5	17.3667	94.5	24.5333	94.5	15.7333	94.5	13.7	94.5	17.8667	94.5	10.8	94.5
	95.5	16.5333	95.5	11.1667	95.5	23.9	95.5	4.63333	95.5	21.7667	95.5	1.53333	95.5	14.9333	95.5	0	95.5	30.2333	95.5	10.7667	95.5	26.5667	95.5	30.4667	95.5	0	95.5	39.8333	95.5	15.2333	95.5	6.53333	95.5	15.9667	95.5	13.1667	95.5	8.7	95.5	19.2	95.5	13.0333	95.5	19.6333	95.5	11.6	95.5	20.5667	95.5
	Timecourse mean
Animal	Mouse1		Mouse2		Mouse3		Mouse4		Mouse5		Mouse6		Mouse7		Mouse8		Mouse9		Mouse10		Mouse11		Mouse12		Mouse13		Mouse14		Mouse15		Mouse16		Mouse17		Mouse18		Mouse19		Mouse20		Mouse21		Mouse22		Mouse23		Mouse24		Mouse25
Variable	Time	NREMS	Time	NREMS	Time	NREMS	Time	NREMS	Time	NREMS	Time	NREMS	Time	NREMS	Time	NREMS	Time	NREMS	Time	NREMS	Time	NREMS	Time	NREMS	Time	NREMS	Time	NREMS	Time	NREMS	Time	NREMS	Time	NREMS	Time	NREMS	Time	NREMS	Time	NREMS	Time	NREMS	Time	NREMS	Time	NREMS	Time	NREMS	Time
	0.5	38.1333	0.5	38.4	0.5	45.4667	0.5	15.2667	0.5	48	0.5	26.4	0.5	29.8667	0.5	40.8	0.5	39.8	0.5	31.7333	0.5	38.4	0.5	37.8	0.5	48	0.5	28.8667	0.5	32.2	0.5	46.8	0.5	35.8667	0.5	35	0.5	34.4	0.5	33.6667	0.5	41.0667	0.5	30.8	0.5	41.6	0.5	29.9333	0.5
	1.5	35.2667	1.5	36.2	1.5	42.4667	1.5	26.2667	1.5	35.2	1.5	40.1333	1.5	34.8667	1.5	37.3333	1.5	44.2	1.5	38.1333	1.5	39.8	1.5	30.2667	1.5	36.4	1.5	41.8	1.5	22.0667	1.5	43.7333	1.5	34.9333	1.5	35.4	1.5	27.6	1.5	40.6	1.5	42.6	1.5	22.7333	1.5	42.8	1.5	33.2667	1.5
	2.5	39.7333	2.5	43.6	2.5	37.1333	2.5	36.1333	2.5	38.6	2.5	38.0667	2.5	31.6	2.5	36.8667	2.5	23.8667	2.5	20.6	2.5	31.6667	2.5	35.4667	2.5	37.8667	2.5	26.7333	2.5	46.1333	2.5	8.8	2.5	46.4667	2.5	36.2	2.5	36.2	2.5	26.4667	2.5	34.8667	2.5	37.7333	2.5	43.3333	2.5	35.3333	2.5
	3.5	44	3.5	20.6	3.5	27.9333	3.5	33.8667	3.5	29.4667	3.5	28	3.5	21.8667	3.5	34.5333	3.5	41.9333	3.5	37.2	3.5	44.0667	3.5	36.7333	3.5	22.6667	3.5	36.8	3.5	32.6	3.5	43.4	3.5	42.2667	3.5	31.0667	3.5	27.8	3.5	36.6	3.5	38.4667	3.5	39.8	3.5	29.2	3.5	33.8667	3.5
	4.5	28.3333	4.5	47.2	4.5	43.0667	4.5	38.8667	4.5	27.6667	4.5	36.2667	4.5	33.3333	4.5	47.9333	4.5	32.6667	4.5	40.2	4.5	20.9333	4.5	32.2	4.5	45.9333	4.5	40.2	4.5	35.2	4.5	45	4.5	24.8	4.5	42.4	4.5	35.8667	4.5	36.3333	4.5	19.9333	4.5	30.4	4.5	29.2667	4.5	39.4667	4.5
	5.5	44.6	5.5	26.4	5.5	40.1333	5.5	28.1333	5.5	45.8	5.5	35.6	5.5	34.2667	5.5	44.8667	5.5	32.1333	5.5	33	5.5	46.1333	5.5	23.8	5.5	45.8	5.5	21.3333	5.5	41.6	5.5	37	5.5	28.4667	5.5	21.4667	5.5	28.2667	5.5	39	5.5	37.5333	5.5	32.3333	5.5	41.2	5.5	35.4	5.5
	6.5	43.4667	6.5	46.8	6.5	35.5333	6.5	33.3333	6.5	21.2	6.5	30.4	6.5	36.2	6.5	23.4667	6.5	24.1333	6.5	30	6.5	37.8667	6.5	42.6	6.5	23.2	6.5	38.9333	6.5	34.1333	6.5	37.7333	6.5	44.3333	6.5	36.1333	6.5	37.4667	6.5	20.0667	6.5	36.2667	6.5	24.8	6.5	31.4667	6.5	33.6667	6.5
	7.5	26.4667	7.5	31	7.5	43.4	7.5	32.1333	7.5	42.2	7.5	40	7.5	28.3333	7.5	37.2	7.5	40.9333	7.5	29.3333	7.5	24.3333	7.5	36.2	7.5	44.6	7.5	24.3333	7.5	40.8	7.5	34.5333	7.5	24.8667	7.5	47.5333	7.5	26.2	7.5	42.4667	7.5	28.6667	7.5	33.9333	7.5	36.1333	7.5	32.6667	7.5
	8.5	38.4	8.5	37.4	8.5	34.4667	8.5	42.5333	8.5	39	8.5	33.4	8.5	30.3333	8.5	24.5333	8.5	31.6667	8.5	32.2	8.5	44.5333	8.5	17.2667	8.5	28.6	8.5	34.8667	8.5	26.4	8.5	24.4667	8.5	31.0667	8.5	20.8667	8.5	28.4	8.5	28.2	8.5	41.7333	8.5	35.5333	8.5	27.4667	8.5	41.8	8.5
	9.5	30.3333	9.5	32.0667	9.5	32.6	9.5	24.4	9.5	30.8	9.5	32.6	9.5	38.2667	9.5	44.6667	9.5	28.7333	9.5	28.7333	9.5	31.0667	9.5	40.9333	9.5	22.9333	9.5	19.1333	9.5	44.3333	9.5	32.2667	9.5	38.8	9.5	39	9.5	39.6	9.5	38.4667	9.5	29.8667	9.5	28.8667	9.5	25.1333	9.5	24.3333	9.5
	10.5	28.5333	10.5	39.5333	10.5	30.9333	10.5	26.9333	10.5	33.1333	10.5	30.6	10.5	30.2	10.5	27.5333	10.5	19.2	10.5	35	10.5	34.0667	10.5	14.7333	10.5	25.9333	10.5	20.6667	10.5	33.5333	10.5	38.0667	10.5	23.8	10.5	21	10.5	25	10.5	26.5333	10.5	27.2667	10.5	30.6667	10.5	33.4	10.5	21.8	10.5
	11.5	32.4	11.5	27.1333	11.5	26.0667	11.5	28.6667	11.5	28.1333	11.5	30.2667	11.5	29.1333	11.5	29.2	11.5	25.1333	11.5	19.4	11.5	17.4	11.5	29.2	11.5	18.8667	11.5	26.0667	11.5	22.7333	11.5	27.3333	11.5	29.5333	11.5	29.3333	11.5	25.0667	11.5	29.3333	11.5	13	11.5	18.8	11.5	24.8	11.5	26.5333	11.5
	12.5	1.6	12.5	0	12.5	4.53333	12.5	0	12.5	0	12.5	0	12.5	0	12.5	0	12.5	10.5333	12.5	3.6	12.5	4.4	12.5	0	12.5	0.0666667	12.5	0.2	12.5	5.06667	12.5	5.2	12.5	3.93333	12.5	0.6	12.5	11.4	12.5	13.7333	12.5	2.2	12.5	4.53333	12.5	0.333333	12.5	4.13333	12.5
	13.5	22.8	13.5	2.4	13.5	21.4	13.5	0	13.5	22.4667	13.5	0	13.5	0	13.5	0	13.5	25.7333	13.5	0	13.5	19.4667	13.5	0	13.5	0	13.5	0	13.5	0.533333	13.5	16.6	13.5	15.3333	13.5	8.33333	13.5	20.0667	13.5	16.3333	13.5	4.73333	13.5	0	13.5	12.2667	13.5	5.13333	13.5
	14.5	16.6	14.5	2.13333	14.5	25.4667	14.5	0.533333	14.5	20.8	14.5	5.26667	14.5	0	14.5	23.1333	14.5	21.5333	14.5	0	14.5	16.6667	14.5	0	14.5	0	14.5	0	14.5	14.8667	14.5	8.33333	14.5	0	14.5	0.666667	14.5	5.66667	14.5	24.1333	14.5	4.4	14.5	0.266667	14.5	19.3333	14.5	3.2	14.5
	15.5	6.53333	15.5	28.2667	15.5	14.9333	15.5	18.3333	15.5	0.733333	15.5	40.6	15.5	0.6	15.5	0	15.5	23	15.5	1.2	15.5	9.06667	15.5	11	15.5	0	15.5	17.5333	15.5	11.9333	15.5	3	15.5	29.2667	15.5	0.333333	15.5	28.8	15.5	25.9333	15.5	5.86667	15.5	12.2	15.5	16.6667	15.5	1.66667	15.5
	16.5	26.5333	16.5	0	16.5	7.53333	16.5	0	16.5	35.6667	16.5	24	16.5	27.5333	16.5	12.5333	16.5	21.5333	16.5	32.6667	16.5	8.8	16.5	24.3333	16.5	10.9333	16.5	4.2	16.5	0	16.5	35.4	16.5	17.1333	16.5	34.7333	16.5	29.7333	16.5	15.8	16.5	1	16.5	17	16.5	24.1333	16.5	4.66667	16.5
	17.5	12.5333	17.5	34.0667	17.5	3.13333	17.5	9.4	17.5	6.66667	17.5	1.4	17.5	3.86667	17.5	16.6	17.5	3.13333	17.5	0.2	17.5	0.666667	17.5	0	17.5	39.7333	17.5	28.5333	17.5	0.533333	17.5	22.2667	17.5	2.2	17.5	0	17.5	27.9333	17.5	15.8667	17.5	0	17.5	5.2	17.5	0	17.5	20	17.5
	18.5	0.133333	18.5	8.4	18.5	33.4	18.5	34.1333	18.5	44.5333	18.5	29.8	18.5	23.4667	18.5	28.4667	18.5	26.0667	18.5	37	18.5	38.2	18.5	16.0667	18.5	0	18.5	15	18.5	0	18.5	7.6	18.5	19.6	18.5	9.26667	18.5	13.2	18.5	3.4	18.5	26.6	18.5	12.8667	18.5	31.4	18.5	0	18.5
	19.5	26.6667	19.5	23.8	19.5	23.4	19.5	7.46667	19.5	21.0667	19.5	18	19.5	24.8667	19.5	8.66667	19.5	27.9333	19.5	28.2667	19.5	3.93333	19.5	40.7333	19.5	2.26667	19.5	41.2	19.5	7.06667	19.5	15.4	19.5	30.3333	19.5	21.4	19.5	28.3333	19.5	32.5333	19.5	0	19.5	7.53333	19.5	17.5333	19.5	17.8667	19.5
	20.5	19.8	20.5	28.9333	20.5	38.3333	20.5	19	20.5	32.9333	20.5	41.7333	20.5	20.7333	20.5	5.73333	20.5	28.6	20.5	12.4	20.5	39.5333	20.5	24.5333	20.5	42.8667	20.5	31.8667	20.5	33.6667	20.5	43.9333	20.5	28.1333	20.5	19.9333	20.5	19.5333	20.5	27.6	20.5	38.3333	20.5	22.8667	20.5	28.1333	20.5	28.7333	20.5
	21.5	15.3333	21.5	4.8	21.5	8.06667	21.5	38.7333	21.5	22.8	21.5	27.2667	21.5	26.4	21.5	21.8	21.5	19	21.5	23.6667	21.5	32.2667	21.5	15.8	21.5	42.8	21.5	17.7333	21.5	15.0667	21.5	23	21.5	1.4	21.5	10.3333	21.5	32.1333	21.5	12.2667	21.5	11.8	21.5	7.53333	21.5	2.93333	21.5	27.1333	21.5
	22.5	15.6	22.5	10.0667	22.5	38.4667	22.5	17.0667	22.5	13.6667	22.5	5.13333	22.5	0	22.5	22.6	22.5	33.5333	22.5	0.733333	22.5	14.6667	22.5	18.6	22.5	0	22.5	6.2	22.5	13.4667	22.5	9.2	22.5	31.7333	22.5	23.8	22.5	17.9333	22.5	27.2667	22.5	16.2667	22.5	16.7333	22.5	23.7333	22.5	2.53333	22.5
	23.5	22.0667	23.5	17.1333	23.5	20.4	23.5	0	23.5	28.4	23.5	3.06667	23.5	20.4667	23.5	0	23.5	25.4667	23.5	21.5333	23.5	32.4667	23.5	35.5333	23.5	0	23.5	37.4667	23.5	10.0667	23.5	2.26667	23.5	13.1333	23.5	14.6667	23.5	17.4	23.5	21.7333	23.5	9.26667	23.5	22.7333	23.5	16	23.5	27.4667	23.5
	24.5	22.6667	24.5	25.9333	24.5	40.9333	24.5	25.7333	24.5	29	24.5	43	24.5	33.4667	24.5	30.0667	24.5	38.4	24.5	27.4	24.5	47.8667	24.5	32.2667	24.5	23.2	24.5	42.0667	24.5	38	24.5	42	24.5	40.4667	24.5	39.1333	24.5	27.0667	24.5	39.8	24.5	36.7333	24.5	27.3333	24.5	39.6	24.5	34.2667	24.5
	25.5	39.8667	25.5	43.8	25.5	34.2667	25.5	30.6667	25.5	35.8	25.5	25.2667	25.5	39.5333	25.5	46.8	25.5	33.4667	25.5	41.3333	25.5	19.4	25.5	39.0667	25.5	49.2	25.5	31.7333	25.5	34.8	25.5	40.6	25.5	37	25.5	31.2667	25.5	32.2	25.5	27.0667	25.5	30.4	25.5	34	25.5	39.5333	25.5	38.8	25.5
	26.5	36.8	26.5	36.2667	26.5	32.4667	26.5	36.9333	26.5	36.2667	26.5	44.8667	26.5	28.7333	26.5	35.4667	26.5	43	26.5	25.8667	26.5	40.8	26.5	26.1333	26.5	15.8	26.5	27.1333	26.5	39.2	26.5	42.8	26.5	46.4667	26.5	32.8	26.5	34.5333	26.5	40.3333	26.5	30.3333	26.5	32.4	26.5	34	26.5	32.0667	26.5
	27.5	46.2667	27.5	25.2	27.5	44.9333	27.5	28.8	27.5	39.4	27.5	36.0667	27.5	15	27.5	41.6	27.5	28.3333	27.5	42.9333	27.5	46.0667	27.5	33.2667	27.5	48.6	27.5	41.6	27.5	44.4	27.5	40.7333	27.5	38.1333	27.5	29.7333	27.5	27.9333	27.5	31.8667	27.5	33.5333	27.5	31.2	27.5	26.7333	27.5	36.4	27.5
	28.5	26.6	28.5	40	28.5	40.9333	28.5	42.2	28.5	31.7333	28.5	39.1333	28.5	43.9333	28.5	43.6667	28.5	42.3333	28.5	30.2	28.5	30.8667	28.5	43	28.5	38.2667	28.5	38.7333	28.5	28.5333	28.5	36.6	28.5	38.2667	28.5	41.7333	28.5	23.4	28.5	40.6667	28.5	36.4	28.5	33.0667	28.5	42.6	28.5	38.9333	28.5
	29.5	34.6667	29.5	38.2667	29.5	30.0667	29.5	39.6667	29.5	42.6667	29.5	40.6	29.5	32	29.5	31.4667	29.5	34.4667	29.5	19.6	29.5	45.7333	29.5	39	29.5	31.0667	29.5	14.8	29.5	24.8	29.5	25.4	29.5	42	29.5	39.6	29.5	43.9333	29.5	16.5333	29.5	34.4	29.5	18.9333	29.5	41	29.5	28.5333	29.5
	30.5	38	30.5	29.3333	30.5	37.0667	30.5	38	30.5	36.0667	30.5	26.6	30.5	39.3333	30.5	38.8	30.5	40.5333	30.5	33.8	30.5	30.4	30.5	27.9333	30.5	47.2667	30.5	34.3333	30.5	43.6	30.5	33.6	30.5	40.7333	30.5	28.4	30.5	25.4	30.5	41.8667	30.5	34.6667	30.5	36.4	30.5	15.1333	30.5	38.7333	30.5
	31.5	39.7333	31.5	38.5333	31.5	45.8667	31.5	31.8	31.5	32.8	31.5	35.8	31.5	36.0667	31.5	30.2	31.5	25.8667	31.5	37	31.5	42.1333	31.5	45.6	31.5	10.4	31.5	36.7333	31.5	43.4	31.5	42.7333	31.5	18.8667	31.5	40.6	31.5	36.4667	31.5	43.1333	31.5	36.1333	31.5	38.5333	31.5	42.3333	31.5	32.5333	31.5
	32.5	29.8	32.5	40.5333	32.5	31.6	32.5	24.4	32.5	37.7333	32.5	35.4667	32.5	13.4667	32.5	39.7333	32.5	27.8	32.5	33.4	32.5	26.8667	32.5	21.6667	32.5	39.5333	32.5	34.1333	32.5	12.3333	32.5	45.0667	32.5	27.5333	32.5	37.1333	32.5	31.2	32.5	35.9333	32.5	41.2667	32.5	28.3333	32.5	29	32.5	39.6	32.5
	33.5	28.6667	33.5	24.4	33.5	33.1333	33.5	33.2	33.5	38.0667	33.5	30.6	33.5	43.8667	33.5	39.2	33.5	28.3333	33.5	31.8	33.5	29.2667	33.5	38.5333	33.5	35.9333	33.5	18.8	33.5	41.6667	33.5	14.2667	33.5	33.0667	33.5	29.4	33.5	31.2	33.5	30.1333	33.5	28.1333	33.5	33.8667	33.5	34	33.5	27	33.5
	34.5	32.5333	34.5	27.8667	34.5	35.1333	34.5	26.2	34.5	28.7333	34.5	35.5333	34.5	31.8	34.5	25.8667	34.5	29.8	34.5	26.5333	34.5	40.6667	34.5	28.4	34.5	16.7333	34.5	38.0667	34.5	29	34.5	34.6	34.5	24.5333	34.5	25.3333	34.5	28.7333	34.5	36.1333	34.5	26.8	34.5	25.6	34.5	29.6667	34.5	32.9333	34.5
	35.5	29.6667	35.5	32.6	35.5	31.0667	35.5	30.3333	35.5	29.6667	35.5	24.7333	35.5	30.7333	35.5	21.3333	35.5	28.4667	35.5	30.8667	35.5	12.1333	35.5	24	35.5	31.3333	35.5	16.8	35.5	34.5333	35.5	30.6667	35.5	27.6667	35.5	37	35.5	33.2	35.5	27.6667	35.5	16.6667	35.5	20.0667	35.5	23.2667	35.5	30.4667	35.5
	36.5	0	36.5	0	36.5	4.26667	36.5	0	36.5	7.73333	36.5	0	36.5	3.4	36.5	0	36.5	9.06667	36.5	4.6	36.5	9.53333	36.5	0	36.5	0	36.5	0	36.5	0.533333	36.5	0	36.5	0.666667	36.5	1.13333	36.5	13.8	36.5	7.73333	36.5	5.66667	36.5	0.333333	36.5	1.26667	36.5	2.73333	36.5
	37.5	6.93333	37.5	0	37.5	16.6	37.5	0.466667	37.5	21.5333	37.5	16.0667	37.5	0	37.5	0	37.5	17.8667	37.5	0.2	37.5	4.66667	37.5	0	37.5	0	37.5	0	37.5	0	37.5	13.8	37.5	25	37.5	0	37.5	19.7333	37.5	25.2667	37.5	11.2	37.5	0	37.5	11.6	37.5	4.8	37.5
	38.5	24.6	38.5	23.1333	38.5	23.6667	38.5	0.466667	38.5	11.3333	38.5	27.2667	38.5	0	38.5	0	38.5	16.6667	38.5	21.6667	38.5	20.6	38.5	0	38.5	0	38.5	0	38.5	15.5333	38.5	16.9333	38.5	17.6	38.5	0	38.5	25.4667	38.5	24.2667	38.5	1.46667	38.5	7.26667	38.5	21.7333	38.5	0	38.5
	39.5	20.4667	39.5	20.4	39.5	4.4	39.5	0.333333	39.5	27.2	39.5	11	39.5	17.3333	39.5	18.3333	39.5	25.9333	39.5	12.4	39.5	3.2	39.5	0	39.5	0.2	39.5	26.3333	39.5	16.7333	39.5	15.8	39.5	22.9333	39.5	2.53333	39.5	21.8667	39.5	21.0667	39.5	4.66667	39.5	19.3333	39.5	8.6	39.5	0.133333	39.5
	40.5	4.46667	40.5	12.2	40.5	8.53333	40.5	0.133333	40.5	5.06667	40.5	18.0667	40.5	8.93333	40.5	7.2	40.5	19.3333	40.5	0	40.5	13.6667	40.5	0	40.5	0.2	40.5	13.5333	40.5	10	40.5	2.26667	40.5	15.1333	40.5	0	40.5	10.8667	40.5	18.1333	40.5	6.46667	40.5	6.53333	40.5	18.8667	40.5	0	40.5
	41.5	22.1333	41.5	0	41.5	34.3333	41.5	24.6	41.5	26	41.5	23.6	41.5	0	41.5	13.5333	41.5	12.1333	41.5	11.1333	41.5	16.8667	41.5	0	41.5	0.333333	41.5	0.133333	41.5	0.333333	41.5	37	41.5	0	41.5	10.6	41.5	18.8667	41.5	31.5333	41.5	0	41.5	0	41.5	14.8667	41.5	0	41.5
	42.5	0	42.5	34.4	42.5	0	42.5	38	42.5	3	42.5	38.0667	42.5	21.9333	42.5	13.7333	42.5	29.8	42.5	40.4	42.5	3.73333	42.5	49.4667	42.5	46.8	42.5	45.8	42.5	11.7333	42.5	15.6667	42.5	0	42.5	5.8	42.5	26.8	42.5	18.8667	42.5	22.5333	42.5	0	42.5	18.6	42.5	28.1333	42.5
	43.5	24.6	43.5	16.9333	43.5	39.6667	43.5	16.4667	43.5	43.9333	43.5	5.33333	43.5	33.6	43.5	18.4	43.5	29.7333	43.5	16.1333	43.5	39.6	43.5	10.9333	43.5	20.9333	43.5	10.5333	43.5	33.6	43.5	27.2	43.5	38.3333	43.5	35.6667	43.5	37.4667	43.5	16.2667	43.5	7.8	43.5	6.86667	43.5	22.0667	43.5	22.8667	43.5
	44.5	13.9333	44.5	16.8667	44.5	31.9333	44.5	6.26667	44.5	27.4	44.5	40.4667	44.5	8.6	44.5	31.1333	44.5	18	44.5	36.0667	44.5	29.5333	44.5	24.0667	44.5	0	44.5	36.2667	44.5	0	44.5	33.6667	44.5	22.0667	44.5	15.7333	44.5	19.9333	44.5	33.4	44.5	33.8667	44.5	12.4	44.5	22	44.5	8.26667	44.5
	45.5	32.1333	45.5	31.4	45.5	39.3333	45.5	44.8	45.5	28.6667	45.5	37.6	45.5	26.7333	45.5	5.8	45.5	34.6667	45.5	27.2	45.5	15.6	45.5	24.6	45.5	24.6667	45.5	22.5333	45.5	21.8667	45.5	31.8667	45.5	15.6667	45.5	9.66667	45.5	28	45.5	23.6667	45.5	13.8	45.5	12.2667	45.5	13.3333	45.5	38.6	45.5
	46.5	8.73333	46.5	7.86667	46.5	3.26667	46.5	4.8	46.5	26.3333	46.5	12.3333	46.5	31.6	46.5	0	46.5	25.1333	46.5	12.2	46.5	27.1333	46.5	18.2	46.5	33.6	46.5	12.6	46.5	12.0667	46.5	0.533333	46.5	26.8667	46.5	22.2667	46.5	16.8	46.5	21.8	46.5	15.2	46.5	10.6667	46.5	12	46.5	19.0667	46.5
	47.5	11	47.5	5.2	47.5	27.4	47.5	9.26667	47.5	15.1333	47.5	0	47.5	9.4	47.5	0	47.5	35	47.5	0	47.5	20.6667	47.5	25.4	47.5	0	47.5	42.2	47.5	20.4	47.5	10.8	47.5	18.8	47.5	11.6667	47.5	0	47.5	16.6667	47.5	16.8	47.5	16.5333	47.5	7.2	47.5	13.6667	47.5
	48.5	0	48.5	0.333333	48.5	0.2	48.5	0	48.5	0	48.5	0	48.5	1.53333	48.5	0	48.5	0.266667	48.5	0	48.5	0	48.5	0.133333	48.5	0	48.5	0.2	48.5	0.466667	48.5	0	48.5	0	48.5	0	48.5	0	48.5	0.0666667	48.5	0	48.5	0	48.5	0	48.5	0	48.5
	49.5	0	49.5	0	49.5	0	49.5	0	49.5	0	49.5	0	49.5	0.466667	49.5	0.133333	49.5	0	49.5	0	49.5	0.0666667	49.5	0	49.5	0	49.5	0	49.5	0.0666667	49.5	0.6	49.5	0.333333	49.5	0	49.5	0	49.5	3.2	49.5	0	49.5	1.86667	49.5	0	49.5	1.53333	49.5
	50.5	0	50.5	0	50.5	0	50.5	0	50.5	0	50.5	0	50.5	0.466667	50.5	0	50.5	0	50.5	0	50.5	0	50.5	0	50.5	0	50.5	0	50.5	0	50.5	0	50.5	0	50.5	0	50.5	0	50.5	0	50.5	0.4	50.5	0	50.5	0.2	50.5	0.266667	50.5
	51.5	0	51.5	0	51.5	0	51.5	0	51.5	0.133333	51.5	0	51.5	0.133333	51.5	0	51.5	0	51.5	0	51.5	0	51.5	0	51.5	0	51.5	0	51.5	0	51.5	0.8	51.5	0	51.5	0.266667	51.5	0	51.5	0.133333	51.5	1.06667	51.5	0.4	51.5	0.666667	51.5	0.2	51.5
	52.5	0.266667	52.5	0	52.5	0.133333	52.5	0	52.5	1.26667	52.5	0	52.5	1.6	52.5	0.8	52.5	0.2	52.5	1.13333	52.5	0	52.5	0	52.5	0	52.5	2.4	52.5	0.2	52.5	3	52.5	1	52.5	2.53333	52.5	0	52.5	1.06667	52.5	1.46667	52.5	0.6	52.5	0.866667	52.5	1.26667	52.5
	53.5	0.933333	53.5	0.466667	53.5	0.733333	53.5	0	53.5	0	53.5	0	53.5	0	53.5	0.6	53.5	1	53.5	0	53.5	0	53.5	0	53.5	0	53.5	0	53.5	0	53.5	0.2	53.5	0	53.5	0.866667	53.5	0.133333	53.5	3.53333	53.5	2.6	53.5	4.33333	53.5	1.33333	53.5	0.333333	53.5
	54.5	38.6667	54.5	46.4667	54.5	38.8667	54.5	37.8667	54.5	30.7333	54.5	36.8667	54.5	37.6667	54.5	38.6667	54.5	42.5333	54.5	34	54.5	30.6	54.5	32.8	54.5	29.8	54.5	40.2	54.5	24.2667	54.5	34.1333	54.5	37.0667	54.5	43.8	54.5	34.4	54.5	31.2667	54.5	31.4667	54.5	42.2	54.5	35.3333	54.5	32.2	54.5
	55.5	38.8667	55.5	38.0667	55.5	40.4	55.5	41.6	55.5	41.6	55.5	45.8667	55.5	38.6	55.5	38.6667	55.5	49.3333	55.5	41.1333	55.5	48.1333	55.5	44.2	55.5	47.6667	55.5	44.1333	55.5	41.8	55.5	45.6667	55.5	38.6	55.5	28.1333	55.5	30.6	55.5	32.8667	55.5	42.8	55.5	37.4	55.5	24.9333	55.5	31.2667	55.5
	56.5	35.6	56.5	37.4	56.5	43.1333	56.5	32.6	56.5	40.9333	56.5	35.4667	56.5	37.8667	56.5	43.8667	56.5	26.0667	56.5	34.5333	56.5	34.4667	56.5	27.5333	56.5	43.5333	56.5	30.8	56.5	23.4	56.5	25.0667	56.5	28.8	56.5	43	56.5	38.2	56.5	24.1333	56.5	39.8	56.5	29.3333	56.5	27.9333	56.5	39.3333	56.5
	57.5	37	57.5	24.3333	57.5	43.0667	57.5	37.5333	57.5	41.0667	57.5	37.7333	57.5	29.2	57.5	39.4667	57.5	28.4667	57.5	32.5333	57.5	46.0667	57.5	41.1333	57.5	27.4667	57.5	34.4	57.5	43.8667	57.5	45.1333	57.5	47.5333	57.5	24.5333	57.5	34.3333	57.5	17.8667	57.5	33.2667	57.5	32.6	57.5	31.3333	57.5	36.2667	57.5
	58.5	33	58.5	39.4667	58.5	30.6667	58.5	33.2667	58.5	29.3333	58.5	39.8	58.5	36.3333	58.5	44.6	58.5	37.7333	58.5	32.0667	58.5	33.1333	58.5	29.0667	58.5	23.0667	58.5	30.8	58.5	28.9333	58.5	29.1333	58.5	23.8667	58.5	25.8	58.5	25.9333	58.5	38.2667	58.5	32.1333	58.5	31.1333	58.5	33.1333	58.5	36	58.5
	59.5	34.8667	59.5	35.5333	59.5	28.4	59.5	29.8667	59.5	37	59.5	34.1333	59.5	22.8667	59.5	29.8667	59.5	33.4	59.5	28.2	59.5	31.0667	59.5	34.1333	59.5	31.9333	59.5	27.1333	59.5	34.6667	59.5	38.3333	59.5	36.0667	59.5	26.2667	59.5	24.8667	59.5	29.6667	59.5	26.7333	59.5	19.7333	59.5	28.8667	59.5	33.1333	59.5
	60.5	5.2	60.5	0.666667	60.5	20.4	60.5	4.46667	60.5	6.46667	60.5	10.2	60.5	3.4	60.5	1.73333	60.5	7.73333	60.5	0	60.5	16.1333	60.5	2.4	60.5	20.2	60.5	2.2	60.5	15.8	60.5	15.8667	60.5	13.0667	60.5	5.73333	60.5	13.4	60.5	14.4	60.5	4.26667	60.5	5	60.5	10.1333	60.5	5.53333	60.5
	61.5	0	61.5	9.33333	61.5	23.4	61.5	25.5333	61.5	17.4667	61.5	29	61.5	1	61.5	13.9333	61.5	27.2	61.5	10.3333	61.5	29.0667	61.5	11.8	61.5	1.4	61.5	0	61.5	7.8	61.5	15.6	61.5	17.9333	61.5	7.66667	61.5	23.0667	61.5	29.2	61.5	2.2	61.5	18.3333	61.5	19.9333	61.5	30.4	61.5
	62.5	22.2	62.5	19.4	62.5	26.3333	62.5	23	62.5	34	62.5	33.6667	62.5	18	62.5	9.73333	62.5	36.0667	62.5	18.4	62.5	20.5333	62.5	29.9333	62.5	29.8667	62.5	19.1333	62.5	37.8667	62.5	34.7333	62.5	33.0667	62.5	19.9333	62.5	26.0667	62.5	27.1333	62.5	3.53333	62.5	12.2667	62.5	23.7333	62.5	12.8	62.5
	63.5	19.3333	63.5	18	63.5	10.6667	63.5	22.9333	63.5	10.6	63.5	25.8667	63.5	12.5333	63.5	28.2667	63.5	15.5333	63.5	36.8667	63.5	15	63.5	3	63.5	15.0667	63.5	18.7333	63.5	15	63.5	11.6	63.5	15.3333	63.5	4	63.5	22.2667	63.5	20.7333	63.5	16.6	63.5	29.8	63.5	13.6	63.5	19.7333	63.5
	64.5	11.2667	64.5	25.1333	64.5	27.3333	64.5	0	64.5	35.3333	64.5	33.3333	64.5	15.7333	64.5	26.7333	64.5	36.0667	64.5	24.5333	64.5	21.2667	64.5	33.5333	64.5	10.8	64.5	35.1333	64.5	11.2667	64.5	38	64.5	29.5333	64.5	0.6	64.5	29.9333	64.5	29.8	64.5	0.266667	64.5	7.73333	64.5	29.5333	64.5	10.3333	64.5
	65.5	9.4	65.5	10.6	65.5	3.66667	65.5	0	65.5	27.5333	65.5	0	65.5	26.8667	65.5	8.2	65.5	22.3333	65.5	4.6	65.5	27.2667	65.5	5.66667	65.5	43.5333	65.5	11.6	65.5	0.2	65.5	20.3333	65.5	35.8667	65.5	0	65.5	22.4	65.5	9.53333	65.5	4.33333	65.5	20.6667	65.5	10.2667	65.5	0.6	65.5
	66.5	27.6667	66.5	25.4667	66.5	16.7333	66.5	34.4	66.5	14.8667	66.5	40.5333	66.5	37.0667	66.5	13.1333	66.5	33.4	66.5	27.4	66.5	21.7333	66.5	0	66.5	22.2667	66.5	26.4667	66.5	0	66.5	40.2	66.5	5.8	66.5	0	66.5	2	66.5	21.5333	66.5	7.93333	66.5	0.533333	66.5	11.0667	66.5	22.6	66.5
	67.5	18.6	67.5	33.7333	67.5	38.1333	67.5	28.5333	67.5	15.5333	67.5	26.4667	67.5	2.33333	67.5	39.4667	67.5	23.8	67.5	39.8	67.5	12.7333	67.5	42.6667	67.5	0	67.5	37.8	67.5	43.9333	67.5	13.2	67.5	26.7333	67.5	23.8667	67.5	33.1333	67.5	31.6667	67.5	24.6	67.5	22.5333	67.5	31.9333	67.5	21.8	67.5
	68.5	19.5333	68.5	9.2	68.5	16.9333	68.5	41.4	68.5	36.9333	68.5	38.0667	68.5	34.3333	68.5	23.8667	68.5	29.6667	68.5	20.0667	68.5	33.1333	68.5	42.6	68.5	34.8667	68.5	26.3333	68.5	36.7333	68.5	44.2667	68.5	44.3333	68.5	34.9333	68.5	30.2	68.5	28.4667	68.5	30.4667	68.5	10.4667	68.5	20.0667	68.5	1.8	68.5
	69.5	26.2667	69.5	33.7333	69.5	34.2	69.5	19.6667	69.5	30.5333	69.5	34.4667	69.5	42.6	69.5	2.06667	69.5	31.0667	69.5	8.4	69.5	40.2	69.5	32	69.5	41.2	69.5	9.2	69.5	37	69.5	24.2667	69.5	22.8667	69.5	2.93333	69.5	30.1333	69.5	3.13333	69.5	15.2	69.5	23.4667	69.5	19.6667	69.5	28.4667	69.5
	70.5	16	70.5	11.2	70.5	27.4667	70.5	14.1333	70.5	34.2	70.5	25.8667	70.5	3.46667	70.5	29.4667	70.5	21	70.5	26.8667	70.5	25.4667	70.5	19.9333	70.5	17.2667	70.5	20.0667	70.5	5.2	70.5	9.73333	70.5	8.53333	70.5	37.0667	70.5	27.3333	70.5	22.8667	70.5	6.33333	70.5	10.8667	70.5	20.8667	70.5	33.6	70.5
	71.5	0	71.5	4.06667	71.5	14.0667	71.5	0.266667	71.5	0.4	71.5	0	71.5	29.4	71.5	0	71.5	28.0667	71.5	25.9333	71.5	17.2	71.5	0.466667	71.5	0	71.5	21.9333	71.5	0	71.5	0.2	71.5	0	71.5	9.33333	71.5	1.2	71.5	21.5333	71.5	33.9333	71.5	17.9333	71.5	1.93333	71.5	15.4	71.5
	72.5	43.4	72.5	42.8	72.5	32.3333	72.5	12.4	72.5	25.6667	72.5	22.9333	72.5	44.8667	72.5	29.2	72.5	39.9333	72.5	31.9333	72.5	48.0667	72.5	24.3333	72.5	20.8667	72.5	38.8	72.5	0.533333	72.5	42.9333	72.5	38.4	72.5	43.6667	72.5	40	72.5	41.9333	72.5	30.3333	72.5	25.0667	72.5	38.2	72.5	3.8	72.5
	73.5	32.2	73.5	34.0667	73.5	39.3333	73.5	45.7333	73.5	29.2	73.5	38.0667	73.5	18.9333	73.5	37.6667	73.5	28.1333	73.5	26.2	73.5	30.7333	73.5	45.1333	73.5	47.0667	73.5	37.0667	73.5	42.9333	73.5	40.0667	73.5	43.1333	73.5	43.4667	73.5	31.2667	73.5	22.8	73.5	44.9333	73.5	39.3333	73.5	36.9333	73.5	37	73.5
	74.5	42.9333	74.5	32.5333	74.5	33.6667	74.5	23.4	74.5	43.2667	74.5	25.8	74.5	44.4	74.5	40.6667	74.5	28.1333	74.5	36.7333	74.5	36.6667	74.5	0	74.5	29.6667	74.5	26.8667	74.5	25.8667	74.5	45.8667	74.5	45.6	74.5	35.2667	74.5	35.9333	74.5	48.2667	74.5	18.4667	74.5	27.2	74.5	33.2	74.5	33.2	74.5
	75.5	30.8	75.5	39	75.5	33.9333	75.5	50	75.5	31.5333	75.5	46.8667	75.5	25.4	75.5	35.5333	75.5	37.6667	75.5	34.4667	75.5	32.8667	75.5	39.5333	75.5	44.5333	75.5	37.6667	75.5	42.4667	75.5	30.5333	75.5	22.1333	75.5	35	75.5	20.8	75.5	18.8667	75.5	44.5333	75.5	31.8667	75.5	34.1333	75.5	29.6667	75.5
	76.5	44.8667	76.5	38.7333	76.5	42	76.5	36.2667	76.5	36.2	76.5	16.8	76.5	34.9333	76.5	32.3333	76.5	26.3333	76.5	26.6667	76.5	48.7333	76.5	12.5333	76.5	22.2667	76.5	17.3333	76.5	28.4667	76.5	27	76.5	30.3333	76.5	16.7333	76.5	33.2	76.5	43.4667	76.5	8.6	76.5	27.1333	76.5	12.2667	76.5	29.6	76.5
	77.5	25.3333	77.5	37.0667	77.5	18.8	77.5	35.2667	77.5	42.1333	77.5	37.6	77.5	33.1333	77.5	42.6	77.5	44.3333	77.5	25.8	77.5	34.9333	77.5	43.9333	77.5	44.4	77.5	37.4667	77.5	27.7333	77.5	36.2667	77.5	38.8	77.5	43.8667	77.5	17.4667	77.5	44.3333	77.5	46.2	77.5	35.8667	77.5	42.6	77.5	42.6	77.5
	78.5	35.9333	78.5	31.4	78.5	43.0667	78.5	39.4	78.5	31	78.5	34.4	78.5	44.7333	78.5	25.5333	78.5	26.6667	78.5	37.5333	78.5	41.2667	78.5	42.8	78.5	39.2	78.5	29.1333	78.5	36.0667	78.5	25.3333	78.5	26.6	78.5	12.2	78.5	45.0667	78.5	25.1333	78.5	32.1333	78.5	22.2	78.5	26.2	78.5	32.8667	78.5
	79.5	30	79.5	23.2	79.5	32	79.5	28.2667	79.5	31.6	79.5	34.3333	79.5	11.2	79.5	34.6	79.5	32.5333	79.5	32.3333	79.5	28.4	79.5	20.4	79.5	42.8	79.5	40.0667	79.5	32.1333	79.5	43.1333	79.5	34.4667	79.5	42.6	79.5	23.5333	79.5	43.3333	79.5	40.1333	79.5	34.9333	79.5	29.4	79.5	41.1333	79.5
	80.5	32.6	80.5	34.8	80.5	39.1333	80.5	38.6	80.5	44.6	80.5	33.4	80.5	46.6667	80.5	34.1333	80.5	38.0667	80.5	30.6667	80.5	37	80.5	43.3333	80.5	24.4667	80.5	27.6667	80.5	42.9333	80.5	28.9333	80.5	28.0667	80.5	39.6667	80.5	38.9333	80.5	36.4	80.5	31.6	80.5	25.3333	80.5	36.6667	80.5	26.4	80.5
	81.5	32.1333	81.5	35	81.5	34.9333	81.5	29.8	81.5	31.6667	81.5	29	81.5	28.2	81.5	34.8	81.5	26.5333	81.5	34.2	81.5	39.8	81.5	26.6	81.5	44.4	81.5	27.2667	81.5	34.0667	81.5	45.6667	81.5	31.5333	81.5	35.0667	81.5	21.2	81.5	19	81.5	32.5333	81.5	29.4	81.5	30.9333	81.5	40.5333	81.5
	82.5	27.9333	82.5	28.6	82.5	45.8	82.5	34.4	82.5	35.6667	82.5	25.8	82.5	30.4	82.5	28.6	82.5	29.6667	82.5	28.2667	82.5	23.7333	82.5	29.4667	82.5	17.8	82.5	30.7333	82.5	29.8667	82.5	30.6667	82.5	26.1333	82.5	32.3333	82.5	29.2667	82.5	32.1333	82.5	23.2	82.5	24.8	82.5	29.9333	82.5	25.2667	82.5
	83.5	33.7333	83.5	37.7333	83.5	24.9333	83.5	29.5333	83.5	26.9333	83.5	16	83.5	15.0667	83.5	30.0667	83.5	17	83.5	24.2667	83.5	26.8667	83.5	25.9333	83.5	20.5333	83.5	21.4667	83.5	27.6	83.5	28.7333	83.5	25.2667	83.5	19.4	83.5	18.8	83.5	33.2667	83.5	26.6	83.5	23.4667	83.5	25.0667	83.5	25.6667	83.5
	84.5	0	84.5	0	84.5	11.1333	84.5	0.0666667	84.5	2.06667	84.5	0.4	84.5	0.2	84.5	0	84.5	7.33333	84.5	4	84.5	10.4	84.5	0.2	84.5	0	84.5	0	84.5	2.2	84.5	1.66667	84.5	0	84.5	3.33333	84.5	4.8	84.5	13.7333	84.5	0.466667	84.5	0.6	84.5	6.66667	84.5	0.466667	84.5
	85.5	0	85.5	3.93333	85.5	19.5333	85.5	0.0666667	85.5	6.86667	85.5	14.0667	85.5	0	85.5	2.93333	85.5	13	85.5	0	85.5	5.86667	85.5	0	85.5	1.53333	85.5	0	85.5	0	85.5	2.66667	85.5	1.06667	85.5	0.133333	85.5	7.53333	85.5	20.5333	85.5	1.66667	85.5	9.8	85.5	3.33333	85.5	12.8667	85.5
	86.5	21	86.5	17.6667	86.5	11.0667	86.5	0.333333	86.5	24.8	86.5	17.5333	86.5	0	86.5	16.4667	86.5	20.1333	86.5	20.8	86.5	14.3333	86.5	10.7333	86.5	12.0667	86.5	0.533333	86.5	13.8	86.5	3.13333	86.5	21.1333	86.5	18.0667	86.5	26.6667	86.5	30	86.5	2.8	86.5	25	86.5	9.46667	86.5	22.9333	86.5
	87.5	19	87.5	16.2667	87.5	35	87.5	35.0667	87.5	22.1333	87.5	21.4667	87.5	0	87.5	20.2	87.5	16.5333	87.5	31.2	87.5	25.7333	87.5	7	87.5	24.7333	87.5	29.8	87.5	9.8	87.5	0.2	87.5	21.6	87.5	3.66667	87.5	26.2667	87.5	25.8667	87.5	26.6	87.5	5.73333	87.5	21.9333	87.5	2.66667	87.5
	88.5	0	88.5	0	88.5	24.1333	88.5	12.2667	88.5	20	88.5	16.2667	88.5	0	88.5	24.9333	88.5	17.8	88.5	0	88.5	15.6667	88.5	0.333333	88.5	0	88.5	12.7333	88.5	27.3333	88.5	23.4667	88.5	0	88.5	0	88.5	5.46667	88.5	18.3333	88.5	0	88.5	13.1333	88.5	5.93333	88.5	18.7333	88.5
	89.5	26	89.5	20.8	89.5	17.6	89.5	0	89.5	26.3333	89.5	10.4	89.5	10.4667	89.5	0.2	89.5	37.2667	89.5	25.3333	89.5	23.4667	89.5	21.4667	89.5	28.2	89.5	10.6	89.5	0	89.5	23.3333	89.5	1.53333	89.5	10	89.5	32.3333	89.5	5.66667	89.5	0	89.5	14.5333	89.5	20.2	89.5	33.7333	89.5
	90.5	19.5333	90.5	23.4	90.5	43.4667	90.5	1.53333	90.5	33.9333	90.5	2.26667	90.5	14.2	90.5	25.6	90.5	32.7333	90.5	28.2667	90.5	42.6667	90.5	35.8	90.5	21.4	90.5	37.4	90.5	1.53333	90.5	19.2667	90.5	27.9333	90.5	23.0667	90.5	15.9333	90.5	8.33333	90.5	15.8667	90.5	16.7333	90.5	2.93333	90.5	14	90.5
	91.5	8.73333	91.5	21.6	91.5	26.2667	91.5	39.1333	91.5	24.2667	91.5	26.5333	91.5	31.6667	91.5	27.8667	91.5	24.9333	91.5	36.6667	91.5	43.6667	91.5	11.2	91.5	0	91.5	14	91.5	46.7333	91.5	26.5333	91.5	42.1333	91.5	11.4667	91.5	21.9333	91.5	31.6667	91.5	39.9333	91.5	18.2667	91.5	21.3333	91.5	39.6667	91.5
	92.5	33.6667	92.5	10.4	92.5	35.9333	92.5	33	92.5	28.6667	92.5	17.8	92.5	36.5333	92.5	15.6667	92.5	38.2	92.5	12.4	92.5	21.2	92.5	39.2667	92.5	42.4	92.5	38.3333	92.5	17.0667	92.5	30.8	92.5	31.2667	92.5	17.7333	92.5	33.8667	92.5	21.6667	92.5	3.6	92.5	18.9333	92.5	10.7333	92.5	31.0667	92.5
	93.5	8.73333	93.5	39.4	93.5	21.8667	93.5	19.0667	93.5	42.4667	93.5	20.6	93.5	11.0667	93.5	15.1333	93.5	28.2	93.5	26.8	93.5	37.6	93.5	19.5333	93.5	14.7333	93.5	12.4	93.5	29.8667	93.5	29.6	93.5	1.06667	93.5	24.3333	93.5	19.2	93.5	5.4	93.5	27.5333	93.5	13.4667	93.5	9.26667	93.5	31.2667	93.5
	94.5	24.5333	94.5	8.06667	94.5	41.7333	94.5	9.8	94.5	28.2	94.5	10.6	94.5	37	94.5	0	94.5	26.2667	94.5	9.93333	94.5	31.0667	94.5	4.13333	94.5	1.13333	94.5	16.2667	94.5	0.466667	94.5	0.6	94.5	38.7333	94.5	24.2	94.5	0	94.5	44	94.5	21.4	94.5	18.3333	94.5	0.933333	94.5	31.5333	94.5
	95.5	0	95.5	3.33333	95.5	9.2	95.5	0	95.5	1.93333	95.5	32.8667	95.5	11.1333	95.5	0	95.5	28.0667	95.5	21.5333	95.5	45.5333	95.5	30.7333	95.5	35.2	95.5	40.2	95.5	22.2	95.5	27.4667	95.5	9.2	95.5	0	95.5	31.3333	95.5	1.73333	95.5	0.466667	95.5	25.1333	95.5	9.06667	95.5	6.13333	95.5
[truncated: 25 more columns]

## Sheet: Fig1_stats_box
		Variable
	Time	δ	SW Slope	SW Amp	SW Period		Time	NREMS
	54.2766	5	4	3	2		54.5
	54.519	5	4	3			55.5
	54.7128	5	4	3			56.5
	54.8965	5	4	3			57.5
	55.1008	5	4	3	2		58.5
	55.3143	5	4	3	2		59.5
	55.5237	5	4	3	2
	55.7313	5	4	3	2		60.5	1
	55.92	5		3	2		61.5	1
	56.1371	5		3	2		62.5	1
	56.366	5		3	2		63.5
	56.5842	5		3	2		64.5	1
							65.5
	61.7553				2		66.5
	63.6013						67.5	1
	65.6204						68.5
	67.3899						69.5
	68.8831						70.5
	70.4231						71.5
	72.6891						78.5
	73.615						79.5
	74.543						80.5
	75.4875						81.5
	76.4689	5					82.5	1
	77.4453						83.5
	78.3463	5		3
	79.3225						84.5
	80.2304						85.5
	81.1139						86.5
	82.0411						87.5	1
	83.2301						88.5
							89.5
	86.7459	5					90.5
	88.7852	5					91.5
	90.5011				2		92.5
	91.9546	5					93.5
	93.216						94.5
	94.7893						95.5

## Sheet: Fig2A
		Quantile
Animal	Freq	1st	2nd	3rd	4th	5th	6th	7th	8th
Mouse1	0.75	100.641	105.338	87.6874	83.4635	100.057	96.884	95.8212	93.0351
	1	109.744	101.052	95.5002	120.117	88.4528	89.1739	96.5726	94.0079
	1.25	116.771	114.682	101.391	107.105	106.035	113.051	110.504	100.894
	1.5	114.194	119.091	104.261	101.804	96.4251	118.992	101.121	96.9971
	1.75	111.608	110.245	93.4306	102.097	95.3324	106.393	103.2	109.882
	2	119.419	124.889	102.842	125.06	125.48	103.808	105.01	119.93
	2.25	124.685	118.385	119.653	128.061	104.648	103.24	115.544	98.7459
	2.5	137.937	133.856	131.307	112.523	129.973	121.669	113.155	120.725
	2.75	135.469	136.27	113.579	125.393	126.166	111.39	125.998	115.47
	3	153.139	133.179	124.338	112.427	119.164	113.463	117.721	109.123
	3.25	140.964	122.571	104.998	102.966	116.251	104.064	114.179	105.388
	3.5	127.713	121.018	104.556	104.492	105.269	110.325	95.9657	115.793
	3.75	126.704	111.93	123.007	86.7919	95.4537	161.439	96.2176	108.612
	4	98.2286	88.1969	153.405	89.5371	85.5305	113.66	86.0701	82.1103
	4.25	93.0694	81.7207	80.1873	82.648	92.6725	98.1165	87.208	85.3037
	4.5	94.1296	88.3806	75.9373	71.8312	85.6541		83.3416	69.9964
Mouse2	0.75	67.6042	95.6126	75.9364	90.7261	92.0086	145.067	95.2929	79.5072
	1	102.078	98.9872	97.4165	126.018	103.349	94.7616	102.883	102.059
	1.25	104.461	112.322	100.312	106.676	100.835	107.447	99.1059	108.257
	1.5	123.422	114.112	100.45	108.892	95.5857	118.317	102.122	96.7436
	1.75	125.999	104.079	113.829	100.845	111.988	108.686	96.6136	98.0726
	2	110.121	107.336	132.511	119.601	124.295	116.864	107.984	106.745
	2.25	158.601	136.252	116.965	122.519	127.471	130.082	117.288	112.241
	2.5	143.05	143.003	133.59	146.471	120.074	124.419	120.641	110.867
	2.75	147.719	148.771	122.78	127.908	123	133.013	119.808	115.4
	3	151.904	128.079	122.02	120.359	122.314	124.437	113.366	112.392
	3.25	134.845	108.284	111.6	110.378	108.875	100.14	107.823	107.02
	3.5	124.251	108.877	103.465	103.381	99.7267	100.022	103.099	99.174
	3.75	114.383	107.431	94.5286	95.7534	89.2622	93.7762	92.6988	85.6961
	4	100.733	86.2502	86.14	79.9921	88.5898	79.3614	86.2527	80.1894
	4.25	88.3306	85.0617	83.3735	83.8285	85.2401	84.9807	76.4818	80.0777
	4.5	97.1909	87.0109	81.5194	73.656	73.2776	83.124	77.6676	77.6066
Mouse3	0.75	106.824	111.618	129.255	91.0713	95.8583		96.4559
	1	106.217	95.2682	107.894	101.421	89.0992	93.4562	91.248	81.0457
	1.25	115.169	109.172	108.89	107.918	102.472	98.727	107.969	99.741
	1.5	113.114	108.326	103.76	114.197	101.744	103.189	99.7647	102.322
	1.75	129.75	113.798	111.602	117.087	107.272	101.458	98.571	95.0952
	2	118.36	115.167	124.426	111.073	111.756	132.371	137.339	109.39
	2.25	145.318	141.116	137.017	141.181	120.851	127.761	116.243	122.123
	2.5	148.098	139.953	116.898	137.31	120.578	120.534	131.698	126.83
	2.75	151.264	128.756	132.969	127.754	127.364	124.253	113.043	121.144
	3	142.146	125.368	131.645	118.096	121.436	118.784	120.194	115.067
	3.25	133.563	122.817	119.461	111.784	107.314	112.627	106.791	99.6159
	3.5	121.234	114.05	109.423	105.703	93.4073	102.225	101.276	96.9741
	3.75	118.894	106.259	95.9785	94.4402	80.8276	91.9027	100.374	86.4015
	4	96.3206	90.3407	89.9915	95.723	94.4729	91.8715	83.45	102.21
	4.25	89.7307	83.7054	84.8937	92.4253	66.4765	77.4189	91.9949	77.2996
	4.5	92.1068	106.125	75.4706	79.824	76.8448	74.1402	82.711	74.6383
Mouse4	0.75	79.9292		85.5115	117.332	73.4531	79.0686	78.7612	72.323
	1	124.126	107.351	102.107	87.8933	101.696	109.57	92.2205	81.613
	1.25	121.938	114.585	107.001	102.04	101.342	108.193	100.708	89.9909
	1.5	107.353	109.777	98.364	101.916	96.7789	90.9221	98.6958	99.2209
	1.75	113.382	111.02	106.912	109.828	107.39	121.861	108.484	98.5839
	2	108.358	121.57	108.81	101.506	101.845	111.247	115.312	119.305
	2.25	131.729	126.816	104.722	126.295	120.124	121.034	125.924	112.322
	2.5	150.569	145.219	144.769	131.437	117.656	109.946	122.88	121.011
	2.75	161.671	144.074	144.372	134.477	135.917	123.334	127.236	118.462
	3	153.89	135.457	125.518	128.467	122.755	123.447	111.089	122.583
	3.25	139.418	124.96	127.974	112.901	120.221	112.336	101.79	124.088
	3.5	137.605	115.067	117.971	100.818	103.98	107.245	111.2	106.294
	3.75	114.274	109.921	108.351	106.081	92.367	103.121	99.0384	81.0251
	4	105.134	85.9998	110.146	92.9076	93.649	95.4226	87.4234	86.4131
	4.25	95.9068	98.5563	85.5294	98.3281	87.6533	76.6844	81.9134	90.4335
	4.5	93.0229	91.0067	86.3117		81.2907	91.9801	86.9346	80.9822
Mouse5	0.75	96.5106	125.831	111.113	75.9151		77.1647	74.5598
	1	103.564	92.4423	92.314	101.867	86.4716	91.2809	94.5383	89.53
	1.25	110.496	114.602	97.802	111.955	104.279	106.887	101.482	97.7677
	1.5	113.523	99.9478	110.43	107.811	105.678	100.96	103.269	93.5621
	1.75	120.314	103.705	104.474	113.431	105.425	117.574	99.3589	91.8723
	2	125.051	118.462	123.629	117.978	130.664	115.905	129.2	108.538
	2.25	138.961	130.577	126.372	114.895	121.441	133.77	133.29	118.497
	2.5	151.772	135.43	137.365	136.15	137.196	123.619	128.721	116.251
	2.75	147.302	130.976	126.747	135.076	124.726	126.855	113.222	128.025
	3	136.441	122.762	112.446	118.016	106.829	120.26	111.863	112.119
	3.25	132.155	118.573	110.187	113.036	104.19	108.932	109.718	102.144
	3.5	114.136	114.918	100.765	104.634	104.138	98.4258	96.745	94.4049
	3.75	113.377	104.074	94.711	94.0935	107.869	98.203	100.077	87.4698
	4	90.2121	87.4258	95.1233	84.3569	81.7832	74.4644	75.4433	74.2346
	4.25	86.2841	86.3676	79.1046	87.267	78.9232	83.0992	74.682	80.4189
	4.5	80.5217	75.4734	78.0365	81.1601	76.1307	74.2889	75.1235	74.7353
Mouse6	0.75		107.445	100.538	87.9663		93.8305	86.0756	93.3217
	1	111.91	96.1804	99.0786	90.5558	95.2058	102.591	107.862	108.571
	1.25	113.553	121.163	104.1	103.263	93.8343	118.276	120.512	101.878
	1.5	121.281	106.601	106.994	105.694	105.776	100.237	101.609	105.464
	1.75	114.032	103.555	114.352	109.183	104.357	103.134	108.957	103.382
	2	127.967	138.767	131.577	117.757	114.527	113.894	117.947	127.519
	2.25	145.437	128.157	129.94	144.484	126.136	119.691	132.239	121.444
	2.5	148.54	153.267	128.873	136.377	118.9	131.947	125.318	111.805
	2.75	155.035	145.39	135.638	134.515	124.242	124.577	122.266	128.852
	3	150.549	134.857	120.186	132.7	115.587	117.249	108.594	117.785
	3.25	133.648	112.01	101.187	116.487	110.943	108.758	100.33	112.891
	3.5	114.359	111.308	102.287	108.539	100.167	99.0513	98.7916	103.396
	3.75	115.236	106.752	92.0066	92.2258	86.2883	81.1633	86.8396	87.9227
	4	88.8485	85.3679	79.3639	90.3904	87.2386	72.2889	87.0972	79.7645
	4.25	94.5282	87.0583	80.924	88.8768	77.3062	74.5354	79.2404	74.8722
	4.5	79.6656	76.7931	76.6398	75.8476	71.4128	79.8494	73.539	67.2018
Mouse7	0.75	217.868	188.046	87.482	97.3466	101.04	98.4681	110.354	93.9854
	1	102.968	121.662	118.005	109.148	110.993	94.854	117.445	103.516
	1.25	124.922	109.611	117.051	117.995	114.68	104.706	113.217	107.512
	1.5	124.689	100.887	117.994	104.534	106.87	100.602	105.924	99.7669
	1.75	115.85	120.13	108.406	110.35	107.678	99.8817	97.5847	104.027
	2	107.003	121.273	104.777	119.424	119.228	112.242	110.68	108.075
	2.25	131.873	141.884	113.386	137.162	124.758	112.449	118.414	125.886
	2.5	143.074	137.095	127.556	120.598	128.332	120.028	118.35	125.282
	2.75	143.138	137.696	136.595	133.228	124.81	123.307	123.604	110.079
	3	145.839	139.425	135.4	120.364	112.607	117.247	117.262	114.045
	3.25	143.04	123.212	117.949	109.396	108.072	98.1242	103.197	112.061
	3.5	120.226	111.924	108.686	99.5525	108.631	102.057	96.5565	98.5715
	3.75	116.425	101.817	98.2327	98.2049	88.1733	89.3988	89.1602	90.5721
	4	102.98	97.3184	101.57	84.7229	80.2611	129.345	75.9561	78.1346
	4.25	101.307	95.5265	86.7039	77.3265	81.3098	67.8844	72.6086	76.7562
	4.5	80.7709	84.6939	74.2461	72.83	69.3073	64.311	84.6712	71.8187
Mouse8	0.75		68.2737	99.3458		120.078	100.5		67.2057
	1	74.4942		102.726	116.164	97.2367	99.8566	89.2781	120.395
	1.25	91.1202	98.1172	104.076	94.2654	106.881	102.331	91.9872	105.6
	1.5	76.4193	93.9347	105.323	111.443	104.364	93.0402	97.1272	104.98
	1.75	81.6875	90.089	102.733	102.211	106.463	102.061	109.408	103.918
	2	85.7154	106.965	111.208	120.587	116.05	115.588	98.6689	95.6043
	2.25	80.4035	115.262	113.61	113.988	118.225	110.814	99.9631	125.354
	2.5	90.8691	112.03	123.039	124.389	122.393	114.691	112.657	127.454
	2.75	103.558	132.818	131.449	111.237	126.882	121.178	104.185	132.487
	3	94.5559	123.18	120.246	125.522	124.58	117.411	119.213	115.589
	3.25	93.0667	110.347	111.602	107.823	113.673	116.092	117.1	102.381
	3.5	91.4495	99.5166	116.22	105.772	103.084	99.576	107.825	104.267
	3.75	85.1994	94.9349	100.234	101.079	94.8114	99.6738	88.9371	91.1343
	4	80.0612	84.3868	96.8066	94.8564	86.0817	90.2477	81.6206	85.0324
	4.25	74.99	77.1324	84.0818	79.0408	93.2223	83.6066	81.2112	71.4068
	4.5		82.7667	74.0599		75.7879	87.9003	77.8721	78.3455
Mouse9	0.75	78.6507	114.897	65.995
	1	111.567	119.606	91.5311	65.0007	72.1269	81.1199	115.108	89.3341
	1.25	109.942	105.708	85.9382	79.6327	70.6117	104.533	91.3607	114.263
	1.5	109.513	102.202	103.158	86.5045	74.2889	89.3299	101.419	95.2196
	1.75	118.769	114.752	87.7959	72.0716	79.3429	91.1784	82.7459	161.646
	2	126.173	120.571	74.7927	71.3611	91.227	128.975	104.76	104.343
	2.25	119.65	157.367	96.862	75.5875	90.3718	125.348	112.949	126.062
	2.5	138.191	122.198	113.166	87.9726	68.0657	128.295	147.535	148.394
	2.75	136.419	134.669	111.975	94.1527	89.8103	137.088	117.782	121.024
	3	118.546	122.708	102.353	103.732	91.5882	122.978	104.891	107.464
	3.25	111.483	100.251	94.3118	95.5617	85.6004	109.964	116.333	104.827
	3.5	95.4561	95.1784	97.3761	76.6829	82.4743	98.4343	91.5042	96.4309
	3.75	96.0086	85.3991	81.6273	73.4013	85.4441	89.0514	93.0989	109.658
	4	75.4403	79.1505	75.6397	71.1204	81.9826	81.6808	81.3626	81.7671
	4.25	76.7005	77.1896	111.716	72.049		71.0775	79.834	77.2592
	4.5	75.7481	78.5943				79.7257	70.8737
Mouse10	0.75		129.794	88.1475	97.9321	90.1906	138.152	91.5585	98.5831
	1	111.765	119.145	112.211	108.526	87.5148	91.0732	111.764	99.3274
	1.25	111.809	116.77	97.6444	109.007	99.213	107.962	111.545	97.2101
	1.5	122.329	103.053	112.277	103.887	102.979	98.9267	95.7461	106.316
	1.75	114.446	110.187	114.886	107.314	106.269	118.569	98.9565	107.067
	2	134.065	126.805	127.239	111.818	128.406	135.123	116.832	122.785
	2.25	133.265	125.134	132.73	124.824	122.276	126.366	122.318	121.411
	2.5	137.012	121.567	127.737	119.196	116.592	119.975	121.983	122.414
	2.75	134.579	123.4	119.165	131.816	119.855	114.2	124.745	117.3
	3	121.764	115.297	105.04	101.782	106.324	103.296	107.481	105.337
	3.25	118.827	100.723	104.886	112.478	103.699	96.3761	96.5495	95.6792
	3.5	112.344	94.385	94.0631	89.25	86.5224	91.7628	81.933	88.3884
	3.75	107.4	79.4586	89.2548	94.009	77.8155	84.8327	85.9051	92.7721
	4	88.4817	78.3965	84.5761	76.4003	76.8425	90.0949	89.9973	76.0194
	4.25	96.3604	75.5991	76.7582	74.6576	73.674	71.4251	71.2658	85.1025
	4.5	75.5011	74.066	78.3055	81.0855		92.3504		83.2934
Mouse11	0.75	80.1484	107.57	114.765	95.1894	96.3546	103.933	100.34	88.2532
	1	115.341	98.6931	110.737	98.1525	109.527	107.108	96.1709	94.9501
	1.25	114.619	110.823	114.527	111.812	110.793	109.486	99.0996	99.6815
	1.5	130.961	108.868	108.576	111.029	108.892	111.145	93.3495	107.184
	1.75	113.092	115.548	114.17	112	109.269	108.512	113.894	110.344
	2	166.843	134.193	126.789	112.491	117.294	106.869	124.302	116.447
	2.25	133.812	137.478	125.357	127.997	107.892	116.949	135.782	124.134
	2.5	165.362	148.682	121.542	134.627	118.2	124.967	120.259	119.19
	2.75	170.026	145.088	132.067	131.391	120.756	122.317	113.144	119.581
	3	150.483	139.896	124.787	122.107	107.635	112.614	114.355	99.8648
	3.25	140.43	112.056	111.284	103.625	96.9447	103.923	95.8157	98.6173
	3.5	144.18	119.664	107.389	95.124	102.309	94.3687	95.6409	100.038
	3.75	116.925	87.4442	98.9874	81.9843	87.5555	87.7336	92.0838	93.4505
	4	87.3747	98.8303	93.2781	92.362	85.1672	86.0766	74.3774	75.0376
	4.25	105.626	70.4391	84.0738	77.8738	73.3542	67.067	87.6477	78.2356
	4.5	79.0902	84.7472	76.641	73.0132	71.0024	87.0089	82.4487	73.3172
Mouse12	0.75	90.6862	110.99	114.615	93.9157	91.0211	71.1905	100.575	105.204
	1	102.03	114.284	101.216	123.973	107.06	108.169	101.931	93.3088
	1.25	142.255	115.871	117.518	101.943	117.791	114.331	103.656	98.6622
	1.5	124.924	113.994	105.984	100.49	98.8336	110.361	100.743	98.3355
	1.75	121.806	118.685	103.271	126.745	105.41	100.081	103.77	93.2384
	2	119.862	128.833	120.836	110.888	123.403	114.681	111.533	115.298
	2.25	133.861	133.216	134.82	129.87	130.382	120.451	134.581	128.119
	2.5	163.186	149.222	134.283	132.759	131.362	122.023	140.151	123.979
	2.75	162.516	156.442	132.563	137.646	128.254	126.724	133.424	123.648
	3	157.081	146.57	128.777	128.188	126.774	121.774	116.87	113.416
	3.25	157.37	127.124	116.682	108.771	102.473	120.859	106.316	102.128
	3.5	129.624	114.181	104.544	96.2854	104.529	92.4752	98.1371	104.087
	3.75	118.219	108.71	85.9262	100.454	97.453	85.9025	88.2181	82.9743
	4	104.535	101.836	92.0298	86.5672	84.5032	87.8615	74.1588	76.3015
	4.25	91.8007	97.2249	84.5733	82.8781	77.2028	75.2788	78.901	77.3023
	4.5	93.3769	79.3974	73.3688	87.2083	78.3786	68.0375	78.9633	71.0947
Mouse13	0.75	72.3992	143.199	118.191	81.5732	110.406	116.196	100.785	85.5084
	1	97.3736	116.98	126.744	96.6294	116.707	96.5413	105.342	88.1207
	1.25	100.248	131.534	116.943	111.421	95.1875	107.166	117.497	113.135
	1.5	111.028	98.1636	107.858	107.774	108.274	104.242	117.565	109.762
	1.75	106.963	107.89	106.026	105.308	94.9388	113.739	107.68	105.201
	2	116.739	117.514	115.204	122.815	100.142	110.87	121.387	113.702
	2.25	131.313	134.109	137.003	147.561	122.168	125.923	131.993	140.939
	2.5	128.95	152.503	151.148	134.672	136.73	151.087	142.622	136.673
	2.75	150.94	155.404	135.671	127.577	142.528	135.948	127.641	134.907
	3	154.857	145.372	138.653	131.102	114.187	122.376	122.547	125.596
	3.25	135.875	138.894	133.83	108.051	112.333	109.509	113.475	108.57
	3.5	115.361	115.249	115.788	103.659	97.9743	101.719	95.5896	97.3181
	3.75	110.151	117.529	96.8964	95.7725	106.652	102.213	90.6962	103.771
	4	100.676	99.0518	88.9017	86.3722	87.8488	85.1741	78.9904	89.7009
	4.25	89.1339	89.8992	74.9475	73.9258	74.9886	83.9115	77.8403	77.5613
	4.5	78.4438	74.9947	71.9461	77.6309	68.5144	68.6048	70.9319	70.0221
Mouse14	0.75		123.646	136.318	70.585	73.6875	86.6947	89.517	101.562
	1	104.547	108.282	93.9082	101.692	88.6319	105.972	104.535	79.3969
	1.25	113.61	118.599	118.609	114.774	103.519	109.284	116.416	97.375
	1.5	129.52	104.328	100.973	99.7554	108.167	106.477	92.1309	116.439
	1.75	122.027	117.984	106.22	108.239	104.448	100.523	106.198	99.5809
	2	128.803	125.601	132.015	131.637	94.0261	112.19	111.514	109.59
	2.25	153.156	152.616	132.622	149.72	122.597	131.72	113.587	119.147
	2.5	167.727	146.091	137.238	130.96	127.997	130.983	127.455	130.894
	2.75	178.307	153.799	142.869	131.5	135.353	139.753	132.047	126.274
	3	171.611	140.629	131.577	130.523	124.727	124.138	122.483	130.543
	3.25	152.53	131.814	119.855	109.245	108.924	117.666	118.22	97.8607
	3.5	138.701	107.738	111.127	111.947	100.004	97.3023	93.728	95.2684
	3.75	117.499	107.132	111.801	88.905	92.2535	88.2213	87.9157	83.2791
	4	98.31	89.2983	81.4786	71.4738	86.2383	84.3987	75.205	77.3464
	4.25	76.827	83.4976	81.5579	72.5026	75.6799	73.8794	74.9829	98.4361
	4.5	83.7385	80.0883	77.7583	76.7322	70.5624	73.4382	75.4602	70.1794
Mouse15	0.75				99.0497	256.7	132.801	68.8829	70.5941
	1	89.1415	94.5038	67.5441	88.9966	96.3041	85.2112	103.19	98.9903
	1.25	120.2	122.48	103.308	114.13	125.622	111.772	101.028	107.231
	1.5	110.659	112.128	99.2044	102.235	110.019	100.058	101.563	102.877
	1.75	125.546	104.119	106.583	97.5237	108.093	110.985	108.938	105.785
	2	90.2559	114.85	111.407	104.372	106.789	115.505	111.401	105.789
	2.25	131.945	122.698	132.211	112.948	136.431	126.786	143.609	129.129
	2.5	173.499	138.653	142.924	129.4	120.162	135.523	126.704	145.492
	2.75	165.98	151.213	133.724	136.11	133.079	140.641	132.358	133.024
	3	146.524	153.724	131.198	127.789	128.601	114.133	127.17	128.505
	3.25	155.993	141.988	128.232	112.134	109.843	120.093	107.529	107.249
	3.5	134.179	117.134	115.309	101.305	109.42	100.138	93.3971	100.319
	3.75	114.427	114.162	104.094	93.8473	99.115	94.0462	82.3022	96.7572
	4	100.115	105.397	100.212	78.3038	86.8433	80.8231	77.8322	73.6763
	4.25	81.1421	98.9503	78.8726	76.5638	79.8364	76.1709	77.3511	81.1069
	4.5	79.3592	72.1961	79.221	72.6435	70.5834	70.4068	67.7911	75.7608
Mouse16	0.75	129.602	90.5227	65.4611	84.0287	92.5835	96.5084	101.34
	1	104.725	114.291	113.148	106.13	107.767	82.7959	101.025	99.6458
	1.25	120.446	132.61	114.845	115.502	113.26	105.078	112.762	96.5867
	1.5	126.99	108.364	98.154	103.214	99.7981	108.253	99.3631	95.5138
	1.75	106.474	99.3033	96.5792	94.1027	93.4738	106.253	96.4687	104.156
	2	126.904	119.842	121.928	116.34	113.877	109.985	118.446	119.349
	2.25	131.559	145.235	141.29	118.065	124.314	115.342	114.261	114.545
	2.5	159.834	142.543	144.971	136.506	129.653	133.413	132.337	121.708
	2.75	158.85	153.818	141.704	135.759	142.426	126.839	133.176	139.73
	3	141.675	132.091	125.611	127.321	120.94	110.799	113.246	115.979
	3.25	133.061	128.792	128.1	116.701	115.25	104.325	105.037	102.983
	3.5	132.638	117.736	116.658	111.543	106.831	97.4906	102.854	101.015
	3.75	109.202	85.5786	111.693	100.439	101.207	89.2203	90.2394	79.59
	4	113.113	100.991	81.9186	88.7308	81.6654	81.475	74.7191	90.3217
	4.25	90.7778	81.6973	69.5096	81.6925	73.8182	79.6195	78.1167	75.9613
	4.5	87.4922	76.5837	72.4454	72.9926	74.7513	79.2577	74.4569	83.5445
Mouse17	0.75	96.6674		86.032		133.23	108.332	73.7473	96.8694
	1	106.863	127.468	113.899	112.559	106.799	119.61	110.377	106.498
	1.25	121.627	111.205	118.729	97.1275	110.005	113.135	110.377	104.619
	1.5	114.062	104.236	111.26	103.741	109.81	95.6858	98.8395	94.7641
	1.75	109.802	115.515	120.681	108.908	108.387	97.9776	99.6824	102.486
	2	126.117	134.615	106.831	112.52	120.085	124.949	113.38	118.519
	2.25	147.636	148.099	132.106	132.832	129.762	117.036	123.863	146.935
	2.5	156.387	143.898	137.872	134.981	138.897	131.405	123.263	130.83
	2.75	159.625	148.985	133.192	126.342	139.881	126.164	129.296	139.517
	3	152.399	138.443	134.388	131.501	121.808	117.814	127.584	124.132
	3.25	144.595	124.846	111.995	109.23	108.788	112.614	125.664	108.171
	3.5	122.457	111.113	105.233	93.0216	91.2039	95.2457	105.677	97.5293
	3.75	112.766	104.344	99.8678	76.0251	79.0094	83.9564	86.5544	87.9699
	4	97.1842	93.2801	78.3377	65.0581	73.7765	70.3575	83.8236	76.5708
	4.25	89.7975	76.4311	66.1169	67.6918	66.735	81.3165	78.2267	71.0106
	4.5	77.356	71.6613	67.8959	70.8178	67.6188	70.7612	64.005	71.2566
Mouse18	0.75	78.2299	87.332	111.931	94.8829	97.106	96.9018	72.5353	109.952
	1	110.709	127.312	102.014	115.193	90.1293	102.244	101.106	97.8665
	1.25	115.622	120.86	128.305	100.583	109.097	109.463	97.2398	111.673
	1.5	110.38	115.089	109.1	99.8054	99.0326	105.555	107.36	106.654
	1.75	101.89	122.772	111.354	115.071	106.963	103.462	93.5507	108.96
	2	116.023	110.452	120.765	116.343	99.8369	116.369	112.906	108.462
	2.25	119.082	131.358	131.506	127.25	111.181	124.895	110.836	121.047
	2.5	142.012	147.21	131.265	129.67	136.424	123.204	119.092	118.384
	2.75	139.76	137.531	141.728	119.371	121.578	130.251	120.766	128.643
	3	138.373	138.618	127.81	121.577	124.441	124.931	115.102	124.301
	3.25	138.311	132.428	115.932	99.3615	102.943	112.012	104.58	109.776
	3.5	119.038	107.31	108.149	98.636	92.4425	105.749	101.638	104.148
	3.75	101.684	94.9439	96.6738	92.9512	87.487	99.1948	100.74	90.6093
	4	102.992	78.4099	92.4045	88.8969	76.7987	75.6813	86.036	81.8202
	4.25	94.4496	82.7387	77.6278	83.6549	80.0217	71.9863	83.3066	79.7109
	4.5	87.751	75.6372	72.0791	74.3544	66.8635	71.997	70.854	74.3769
Mouse19	0.75	148.031	68.7752	74.3998	92.5958	119.053	107.387	107.68	109.892
	1	107.249	114.389	96.3583	98.474	99.6874	107.704	100.054	99.2483
	1.25	108.694	113.808	113.352	117.211	113.19	108.362	106.429	106.148
	1.5	103.007	98.1489	111.556	97.8215	111.249	113.396	96.9227	94.9027
	1.75	112.307	113.599	110.423	110.572	98.1054	105.438	102.541	102.738
	2	118.951	125.405	110.053	98.3344	119.329	107.968	117.309	115.222
	2.25	119.985	134.264	128.499	145.579	99.9698	114.897	129.834	92.4276
	2.5	135.137	129.356	136.662	106.759	113.217	119.933	123.001	117.934
	2.75	150.556	127.334	124.86	133.594	109.814	116.496	120.334	121.466
	3	130.941	127.805	135.678	114.531	106.141	120.158	112.375	105.549
	3.25	136.567	114.362	105.767	107.352	117.959	103.922	111.345	104.694
	3.5	120.162	115.92	106.136	101.515	101.433	110.564	102.516	101.594
	3.75	112.862	92.682	94.5842	99.3738	89.6686	99.267	93.459	85.2038
	4	97.7669	91.3375	100.22	92.3613	94.0556	85.0916	83.7509	81.608
	4.25	103.35	76.5763	89.8275	83.3028	81.8578	90.418	76.2102	82.237
	4.5	97.0732	83.1768	82.5887	72.676		79.3839	77.0055	67.9458
Mouse20	0.75	136.658	115.564	122.515	102.46	108.827	115.642	99.1042	93.0769
	1	105.892	113.085	114.527	113.758	105.142	105.321	107.245	106.984
	1.25	128.168	127.983	119.349	124.171	113.547	116.241	105.525	103.225
	1.5	121.989	115.968	117.264	119.397	104.932	103.599	116.249	108.354
	1.75	142.476	112.77	121.915	124.407	105.905	99.0993	119.591	115.875
	2	135.262	136.12	125.879	120.674	116.719	110.28	128.486	125.727
	2.25	143.959	149.418	136.835	144.736	121.768	129.437	129.664	97.4417
	2.5	151.587	156.65	131.897	128.321	129.965	114.743	121.536	135.931
	2.75	150.201	132.551	130.137	140.489	123.113	112.776	123.993	103.597
	3	125.713	118.197	121.147	121.108	114.162	110.133	106.056	115.227
	3.25	117.117	114.797	108	109.136	94.1055	93.8376	107.418	95.3081
	3.5	103.791	93.1833	98.2311	88.5197	94.4505	86.3558	94.8845	82.4195
	3.75	91.1668	80.0563	89.7226	91.2356	83.6719	81.0897	77.7109	75.2016
	4	85.4286	68.5116	73.1118	81.5691	78.8145	69.3144	74.4854	78.1066
	4.25	81.0977	78.6443	78.9744	73.5755	72.328	66.2246	63.9127	68.1686
	4.5	66.0211	65.346	82.715	70.2152	72.2394	66.1797	69.1526	69.0305
Mouse21	0.75	121.296	99.6878	109.488	100.955	107.351	106.818	80.3731	99.2875
	1	108.421	114.702	119.087	100.169	114.33	115.814	94.1408	100.954
	1.25	107.168	108.354	112.095	108.856	113.211	105.687	99.2576	114.855
	1.5	115.037	103.367	109.345	98.5362	100.266	109.334	100.621	99.7256
	1.75	113.776	102.525	113.765	103.906	105.184	95.6296	102.345	109.247
	2	120.088	127.002	123.985	115.715	116.466	96.4865	98.8048	112.708
	2.25	119.544	136.945	133.269	123.785	122.809	131.494	115.829	118.665
	2.5	142.042	134.148	133.631	121.656	138.709	118.686	119.995	109.348
	2.75	133.294	128.862	135.306	118.342	126.87	116.888	113.424	120.73
	3	130.687	119.147	120.045	110.196	116.196	108.759	105.367	115.461
	3.25	117.564	107.888	111.582	107.092	107.005	103.691	103.356	94.7049
	3.5	109.028	105.628	109.956	99.322	105.031	101.818	94.5209	87.3579
	3.75	106.647	98.4344	87.2553	85.1677	100.223	90.6158	75.8548	83.1561
	4	97.1908	86.8484	91.217	75.7925	86.7696	89.6961	73.2953	78.3557
	4.25	92.166	87.8184		69.0614	77.47	77.2136	72.4324	77.3044
	4.5	79.7118	86.0144	85.0992	77.0901	76.6003	79.7403	81.8536	77.4175
Mouse22	0.75		91.0915	88.8227	106.928	73.1997	113.632	107.423	109.405
	1	90.7399	100.891	96.6905	101.433	117.597	92.1714	97.9052	104.627
	1.25	112.369	93.5653	95.6548	103.101	86.7816	110.317	104.813	98.7154
	1.5	106.292	98.8027	81.5593	97.2997	86.5718	98.6033	100.026	96.2528
	1.75	95.7602	111.077	95.3995	99.1659	87.434	123.293	106.962	92.0543
	2	94.9299	100.627	101.511	95.4644	119.852	103.526	108.762	111.246
	2.25	116.18	121.902	113.857	101.154	121.466	100.368	104.57	138.375
	2.5	116.537	120.134	117.008	106.453	131.351	117.044	115.983	116.222
	2.75	120.238	138.461	112.623	130.28	118.084	116.92	127.675	132.125
	3	126.714	109.425	103.199	128.306	114.088	109.282	115.086	114.037
	3.25	114.38	118.399	108.159	105.969	114.552	117.944	111.708	115.379
	3.5	101.102	101.061	98.2501	105.031	101.71	105.994	102.537	101.103
	3.75	103.442	105.561	90.4201	103.66	100.598	96.8213	105.588	96.1596
	4	97.3834	94.7693	99.4164	79.7208	89.7265	81.1174	87.267	79.7306
	4.25	88.111	93.4363	99.4124	74.376	99.1328	86.8451	83.6341	85.9234
	4.5	79.0087	81.998	78.8756	76.5663	86.8351	78.2839	78.6871	91.1404
Mouse23	0.75	120.726	99.3837	103.498	103.005	84.9967	86.0233	98.7935	102.569
	1	94.2965	98.6261	111.556	100.267	97.3633	91.3869	107.281	105.567
	1.25	117.615	107.025	106.045	104.235	111.572	107.992	99.7192	104.619
	1.5	103.06	112.871	105.677	102.853	112.168	106.933	103.558	100.49
	1.75	96.4465	108.418	106.808	112.902	93.9994	103.591	96.5901	101.575
	2	121.956	113.32	126.42	118.621	109.754	110.185	113.451	112.861
	2.25	120.147	125.742	121.27	126.278	107.974	120.16	111.14	113.4
	2.5	130.836	125.866	127.862	113.542	112.817	100.306	121.183	116.969
	2.75	122.156	118.792	125.246	114.376	120.5	121.212	115.025	132.928
	3	136.697	126.754	113.814	108.345	117.233	122.517	121.985	117.607
	3.25	125.242	103.038	111.25	106.124	105.557	96.8741	110.771	108.239
	3.5	118.837	105.017	99.9334	99.9207	98.0809	87.2545	99.8121	105.573
	3.75	91.4379	93.3422	104.065	97.2621	92.5192	90.3705	89.9842	103.003
	4	99.6982	96.1931	89.1395	81.6106	84.8887	85.0874	83.0119	82.3476
	4.25	93.359	83.5778	84.9733	77.315	81.8433	93.4365	87.352	85.7338
	4.5	74.3051	70.6682	88.9238	83.5808	89.1931	77.8809	82.804	75.7139
Mouse24	0.75	135.698	79.5024	84.2322	100.78	114.162	99.837	113.432	115.206
	1	114.474	109.212	95.1692	102.607	95.6247	118.705	103.632	90.2494
	1.25	112.97	118.322	119.96	111.54	110.745	104.668	106.631	91.6649
	1.5	103.899	108.607	114.764	101.914	104.526	101.12	95.7688	114.948
	1.75	123.703	124.185	118.13	112.983	110.044	112.539	108.845	103.892
	2	113.942	127.95	141.293	114.34	125.947	114.101	135.493	102.083
	2.25	148.803	142.735	128.074	131.206	134.572	121.471	114.991	129.136
	2.5	148.037	151.601	125.921	135.052	109.762	127.188	125.904	122.017
	2.75	146.176	143.715	125.153	127.868	110.151	124.1	130.415	127.425
	3	124.897	121.093	110.148	114.645	112.925	108.681	111.095	110.987
	3.25	116.532	112.955	112.381	98.4997	99.8135	116.905	107.313	118.61
	3.5	111.503	109.212	97.9052	96.1619	89.8675	82.9588	102.728	108.491
	3.75	96.9586	98.8877	97.9068	93.6714	88.764	85.944	84.0654	89.8033
	4	82.9639	80.6276	77.9143	84.8393	77.7067	75.5135	82.4049	75.6528
	4.25	78.8692	75.4668	73.783	76.4208	81.5779	80.1713	79.5992	72.3887
	4.5	70.7648	74.7292	82.1684	72.3242	80.1308	73.8764	72.2789	77.5409
Mouse25	0.75	114.584	88.0522	89.3221		96.1921	109.468	92.6368	93.9818
	1	98.2756	114.532	96.7426	106.798	87.1384	92.6732	98.3912	86.2471
	1.25	121.006	104.111	104.09	113.433	102.483	115.25	100.688	110.938
	1.5	104.706	106.251	105.801	105.166	115.905	113.346	100.799	105.881
	1.75	111.097	111.561	103.963	103.485	97.7496	97.6698	108.64	97.4119
	2	102.416	111.157	108.203	122.401	105.567	91.0327	104.747	105.291
	2.25	125.297	115.789	113.562	126.118	115.385	109.714	127.025	104.756
	2.5	130.811	121.449	127.75	128.174	116.503	84.6793	125.606	120.434
	2.75	130.1	120.916	120.529	118.292	128.289	107.726	111.604	113.171
	3	132.316	122.318	117.661	113.624	118.727	107.186	111.358	112.904
	3.25	125.648	111.652	111.485	113.697	100.443	108.332	108.904	111.494
	3.5	110.163	108.179	104.066	100.153	95.7176	99.926	104.308	94.7446
	3.75	94.9065	95.2165	93.1784	99.1743	101.978	100.42	95.9398	97.8287
	4	95.6619	91.5745	89.0153	86.3915	76.982	104.986	96.2359	80.9943
	4.25	88.8783	87.4952	90.0026	80.6953	87.1011	75.8429	90.5016	73.0321
	4.5	82.2554	83.5829	80.519	81.1261	95.0938	76.7208	70.9848	76.2753
Mouse26	0.75	107.736	103.57	126.627	100.026	99.1784	107.29	96.518	103.91
	1	117.226	112.458	111.133	116.63	113.589	103.632	104.064	90.3992
	1.25	118.541	124.487	119.445	116.782	115.656	118.15	107.366	106.756
	1.5	119.818	109.817	125.951	107.77	103.927	106.981	101.321	107.863
	1.75	118.572	117.423	117.703	105.571	104.433	103.384	112.618	103.449
	2	122.611	116.278	126.597	127.929	114.352	117.488	116.625	104.181
	2.25	131.245	120.94	123.664	128.062	130.031	114.624	93.564	107.919
	2.5	137.625	126.309	135.53	143.443	130.332	127.357	103.772	111.069
	2.75	135.963	133.457	136.595	129.634	122.046	127.907	117.806	115.744
	3	136.515	115.288	113.229	117.029	113.264	114.121	107.753	107.78
	3.25	128.522	99.0104	109.382	105.186	115.724	107.783	92.3421	106.544
	3.5	118.567	96.4033	97.5074	95.3518	102.437	109.547	88.3151	97.8249
	3.75	97.5528	99.6392	90.2244	92.2443	89.6133	91.8099	90.6924	95.9462
	4	94.8808	92.5537	80.0165	77.3582	98.4195	77.6844	89.8831	96.2963
	4.25	78.2848	83.1093	80.2306	91.2836	76.1468	72.8769	75.0586	70.75
	4.5	85.2971	73.2219	81.9425	69.6621	68.3364	72.3211	74.1879	74.2536
Mouse27	0.75	79.079	83.9972	88.896		129.936	86.0892	86.4745	73.8234
	1	110.582	99.4755	100.738	106.089	105.631	95.8813	120.865	94.2703
	1.25	125.424	103.307	123.248	117.505	104.777	112.642	118.42	107.719
	1.5	108.714	107.987	96.501	115.869	109.468	96.101	101.649	101.206
	1.75	117.098	123.949	104.09	106.433	109.53	110.954	104.718	90.9956
	2	131.589	138.519	124.428	121.887	124.368	126.716	113.849	117.112
	2.25	141.717	120.443	125.015	135.222	110.985	145.841	136.846	129.244
	2.5	125.721	147.124	131.545	145.114	126.325	144.084	126.037	121.279
	2.75	141.153	142.465	133.323	133.511	123.405	116.858	117.395	107.367
	3	133.205	119.361	120.507	116.89	109.044	121.855	121.729	112.403
	3.25	128.247	109.368	116.341	109.131	105.058	104.911	110.883	106.323
	3.5	112.166	109.808	96.561	102.731	95.7725	95.5234	99.5412	105.644
	3.75	102.511	97.1505	98.118	89.466	85.157	87.6991	88.0522	74.9553
	4	90.2269	83.768	71.5736	73.0988	80.4809	81.0316	78.3602	81.3046
	4.25	79.5393	74.3921	78.3465	78.2787	70.0303	79.2958	74.1132	73.8822
	4.5	83.2576	81.1928	64.3333	70.8796	70.3388	73.9847	68.4951	68.1883
Mouse28	0.75	65.4454	84.1777	86.2082	88.1931	113.078	164.35	91.259	110.56
	1	92.4118	95.9022	117.55	103.81	89.7207	99.0334	102.715	108.62
	1.25	106.823	107.972	109.758	109.638	109.448	102.408	97.2524	96.4639
	1.5	119.583	111.741	107.492	100.289	105.691	105.859	95.3258	103.203
	1.75	115.505	128.125	115.609	105.642	108.975	113.546	114.462	111.813
	2	131.069	128.526	122.941	112.938	123.809	126.352	101.188	102.753
	2.25	138.532	145.444	133.564	129.851	139.33	120.379	125.622	116.871
	2.5	137.929	132.381	129.991	124.968	121.338	128.948	107.376	104.228
	2.75	131.899	133.426	126.135	131.139	115.254	125.489	117.072	116.759
	3	130.149	128.428	125.123	118.661	108.594	113.584	104.973	110.508
	3.25	121.118	111.22	116.435	102.177	103.73	104.049	108.484	106.513
	3.5	104.146	98.0949	99.3884	91.5853	90.9265	97.0719	91.8503	97.9229
	3.75	91.9472	80.106	88.9627	91.3491	81.3501	98.5079	88.098	95.4197
	4	87.1688	86.6254	77.1977	97.5635	83.7525	78.0502	85.6124	69.5493
	4.25	90.7485	80.282	75.5749	78.7217	72.1834	69.7417	80.4299	78.0629
	4.5	73.9973	83.8126	67.4981	60.1141	70.7799	68.6641	77.8535	74.9652
Mouse29	0.75	77.7053	137.14	109.139	137.837	102.612	103.764	85.5386	87.3571
	1	110.067	118.885	108.686	109.808	112.083	95.4373	93.429	106.787
	1.25	128.596	124.253	127.225	130.03	117.848	109.934	112.739	119.359
	1.5	128.422	108.666	111.381	102.535	113.442	99.279	106.679	105.003
	1.75	94.848	115.954	107.769	101.123	100.967	99.0851	93.0362	79.1855
	2	130.092	122.53	117.746	122.018	111.546	120.428	103.919	112.731
	2.25	123.596	132.455	140.566	135.945	130.072	127.768	120.786	101.562
	2.5	150.079	143.803	138.548	143.596	128.212	146.292	115.209	109.233
	2.75	144.554	136	138.256	132.489	116.346	142.269	128.017	120.347
	3	135.78	134.62	119.593	126.703	122.415	121.391	115.965	109.155
	3.25	140.001	118.75	121.755	104.478	117.321	106.727	116.228	91.7938
	3.5	115.504	112.147	102.694	92.9222	90.7791	101.529	99.8119	96.0534
	3.75	125.095	94.9658	110.448	82.5759	74.9863	93.9237	81.6256	86.1286
	4	101.911	87.3985	81.183	78.1544	90.6295	87.1936	70.2376	92.3811
	4.25	83.7992	75.1881	76.5869	70.6742	69.3739	79.8928	70.2026	67.5677
	4.5	85.2539	70.9238	59.7056	65.587	68.4765	78.1485	66.8804	53.1827
Mouse30	0.75	95.5548	101.34	103.554	122.544	122.77	116.301	100.541	119.55
	1	125.406	116.022	114.337	127.464	114.285	105.391	124.327	113.134
	1.25	127.823	127.904	120.327	115.29	134.699	118.581	108.96	121.295
	1.5	116.096	119.918	118.112	102.336	106.698	113.454	104.445	98.9841
	1.75	112.466	115.516	115.692	110.825	103.835	110.022	96.0532	119.052
	2	132.047	129.692	124.638	124.828	113.35	121.932	110.255	105.833
	2.25	133.858	125.204	117.992	125.029	120.822	141.25	124.696	108.854
	2.5	136.399	148.756	125.468	131.437	126.039	134.999	111.587	119.006
	2.75	144.025	143.877	128.733	126.008	128.66	126.69	117.33	122.098
	3	143.173	133.114	123.318	115.339	109.423	118.696	109.467	113.325
	3.25	130.7	130.92	116.051	107.261	113.515	104.977	107.643	106.887
	3.5	123.536	119.178	104.796	92.2585	83.593	88.0602	87.1163	83.5179
	3.75	102.391	103.93	92.2919	77.8322	87.5446	90.0883	88.7365	92.8723
	4	85.8466	101.129	83.8302	82.7151	79.9568	68.4443	76.0141	72.6736
	4.25	81.6062	81.9	81.2474	76.7687	81.4843	76.2858	68.4662	65.7338
	4.5	85.1359	67.3254	85.2901	67.7911	68.5187	67.8743	70.3677	63.6594
Mouse31	0.75	121.926	113.4	129.187	123.565	105.848	113.184	110.435	87.8156
	1	114.629	127.286	113.821	132.925	130.848	112.058	113.556	108.283
	1.25	141.917	139.774	122.753	128.983	120.29	112.323	125.988	122.313
	1.5	119.682	121.251	132.265	122.676	114.324	107.643	113.814	117.956
	1.75	130.801	127.052	124.577	145.079	96.219	100.321	115.373	95.5806
	2	127.321	135.079	125.277	129.597	123.864	103.949	126.898	100.344
	2.25	146.009	143.255	152.591	145.75	127.35	119.414	132.605	111.751
	2.5	149.071	156.82	142.79	153.072	131.06	123.173	127.489	111.119
	2.75	163.683	164.72	124.961	158.172	129.427	92.7148	130.498	114.637
	3	145.183	137.208	144.206	120.982	115.689	109.965	115.893	107.204
	3.25	134.585	114.712	99.7243	126.502	102.067	83.8629	115.896	76.2752
	3.5	116.967	106.215	104.326	101.368	98.6353	89.7123	98.4114	105.754
	3.75	140.362	105.642	83.3475	92.0471	64.3198	73.0613	79.1097	89.0199
	4	94.063	82.3361	78.6724	77.8754	80.4584	69.8295	78.2562	60.4942
	4.25	100.12	80.026	78.1466	95.0087	74.2243	63.5292	76.9189	59.599
	4.5	82.2114	69.5098	59.2858	52.8302	71.551	61.4967	68.5443	61.8374
Mouse32	0.75	110.671	120.903	108.267	105.494	105.377	92.898	94.5277	92.4892
	1	109.335	97.2102	107.26	104.145	100.093	99.6496	86.1233	86.2924
	1.25	102.761	105.947	101.666	99.35	96.7466	101.278	111.529	102.572
	1.5	117.943	104.562	106.181	102.885	102.38	97.9323	103.815	95.4706
	1.75	108.194	112.342	108.029	101.579	101.785	90.5434	106.107	97.6016
	2	120.099	119.145	125.837	95.3044	99.0885	102.84	102.976	88.4943
	2.25	114.874	111.011	119.721	120.218	125.46	109.035	140.787	95.6106
	2.5	132.641	130.734	119.086	112.417	124.265	121.715	112.128	119.798
	2.75	142.428	110.622	115.152	121.42	102.145	116.116	124.318	117.584
	3	133.455	121.645	115.334	107.482	122.768	117.505	116.986	100.41
	3.25	129.977	110.033	111.011	114.8	101.747	111.101	112.959	104.719
	3.5	120.501	108.665	101.912	99.3649	94.7569	98.3293	89.5175	104.429
	3.75	109.708	97.3021	89.2945	97.6966	84.7264	87.4985	88.9585	76.0877
	4	93.7663	99.7007	72.951	77.478	83.5005	67.7128	90.8826	81.025
	4.25	88.7114	82.7815	76.132	79.729	70.6903	80.5947	79.909	76.2638
	4.5	83.8826	73.5283	79.837	70.2434	70.3039	71.0254	69.8984	70.8113
Mouse33	0.75	111.288	124.23	116.669	113.984	114.314	133.73	102.718	102.901
	1	125.956	120.258	125.081	120.314	105.609	132.038	117.182	103.266
	1.25	134.945	124.582	108.618	122.876	107.611	119.045	119.01	116.65
	1.5	132.971	119.785	118.507	117.655	109.446	121.18	114.154	110.885
	1.75	128.732	117.786	134.743	117.769	110.972	118.775	111.018	103.145
	2	131.781	132.105	122.57	117.753	106.413	114.386	121.07	103.401
	2.25	140.617	145.121	136.203	121.011	128.544	118.706	122.135	116.531
	2.5	156.528	131.743	125.537	135.236	112.96	119.877	121.828	116.909
	2.75	142.252	126.512	140.771	133.795	129.616	127.254	123.012	114.352
	3	143.49	129.518	114.052	103.318	98.2543	122.266	112.355	97.3076
	3.25	130.176	128.042	107.738	90.2001	107.065	69.4668	100.313	100.415
	3.5	116.512	115.063	85.2378	98.6133	95.0238	111.299	105.774	83.5882
	3.75	115.448	90.1937	85.0508	97.2343	84.5967	66.113	86.0869	72.6011
	4	101.753	93.3842	66.6717	86.9521	78.3653	66.4926	69.9986	72.6099
	4.25	91.7312	78.0762	102.832	72.148	67.8235	57.7871	71.8343	69.6333
	4.5	85.4836	77.2699	75.6984	82.6663	85.4401	75.6237	75.8444	67.8199
Mouse34	0.75	100.663	110.627	106.103	70.0116	95.5937	105.528	102.193	111.605
	1	117.075	115.891	115.597	116.52	99.4448	134.236	105.592	110.19
	1.25	129.091	131.216	115.507	100.676	105.277	104.321	108.03	112.669
	1.5	130.458	110.452	116.296	105.588	110.176	90.8306	101.587	100.023
	1.75	133.909	123.895	98.439	105.711	108.593	115.883	89.2542	99.4661
	2	146.219	138.663	129.821	108.862	109.893	107.199	116.11	120.553
	2.25	193.995	137.83	125.674	115.564	135.738	87.541	111.83	124.1
	2.5	171.741	149.169	137.256	122.645	124.821	145.693	125.741	122.531
	2.75	156.375	145.334	130.097	130.995	131.899	125.701	109.607	122.425
	3	166.745	136.756	124.47	126.629	124.92	118.108	107.716	113.135
	3.25	132.414	123.934	109.064	119.673	109.9	102.776	109.649	105.45
	3.5	125.779	113.656	102.385	107.14	101.199	92.3709	93.534	96.6065
	3.75	105.887	115.027	94.5125	90.9309	101.072	89.2988	96.5083	90.0246
	4	106.911	94.7114	90.381	84.5614	82.262	83.3036	81.2298	80.3143
	4.25	99.5345	74.9945	77.5904	89.3557	79.9405	73.4378	65.2035	81.5487
	4.5	92.6664	84.9617	72.334	65.0523	79.0347	73.2643	65.5573	73.485
Mouse35	0.75	90.2449	93.2296	117.831	116.772	130.435	90.5882	87.1647	118.335
	1	98.1637	112.514	111.847	96.2802	122.126	101.361	103.416	94.8669
	1.25	128.15	114.827	115	108.385	108.041	109.931	96.992	106.542
	1.5	111.109	110.694	104.65	107.988	102.958	105.812	99.9186	102.3
	1.75	112.495	101.862	103.262	98.6009	91.8541	105.801	102.164	102.692
	2	121.996	120.663	129.189	109.456	118.877	100.116	108.685	112.151
	2.25	139.362	129.996	128.269	120.299	114.368	120.231	108.953	126.828
	2.5	145.163	138.294	141.162	129.992	134.93	136.692	121.38	115.125
	2.75	139.509	130.211	132.013	122.109	130.646	109.046	134.701	133.171
	3	152.695	139.19	120.49	123.753	111.55	105.552	117.092	117.207
	3.25	135.505	128.338	107.37	107.538	102.328	114.011	109.874	109.698
	3.5	124.64	117.999	101.96	99.917	90.5419	94.9681	94.0852	103.639
	3.75	102.09	96.2362	92.175	81.0812	89.3076	93.4305	84.7037	82.9141
	4	95.4755	86.5327	82.158	96.8326	80.8345	80.6816	78.3035	82.8146
	4.25	93.0065	84.599	71.814	75.4304	77.0796	82.8274	75.8837	69.1953
	4.5	87.1381	72.9246	76.0603	64.1087	64.0443	73.5128	63.4662	69.5002
Mouse36	0.75	86.1388	139.246	101.455	110.206	106.82	106.403	106.095	106.18
	1	108.429	125.077	119.973	113.281	114.575	98.3154	104.509	98.0348
	1.25	118.009	104.863	108.792	120.618	112.03	118.272	105.911	111.108
	1.5	123.046	112.407	111.542	110.65	104.529	102.127	104.714	94.642
	1.75	118.066	126.329	94.578	108.722	104.843	125.652	93.4979	113.648
	2	129.138	124.405	128.966	129.772	114.465	128.154	117.503	109.288
	2.25	147.559	142.859	141.033	118.296	128.878	118.783	106.059	110.805
	2.5	161.681	157.522	146.811	151.422	110.161	128.327	108.075	124.768
	2.75	161.363	162.927	137.545	147.326	146.617	123.197	116.8	118.973
	3	155.429	140.225	128.394	123.325	117.153	117.14	114.209	109.195
	3.25	137.155	122.315	119.371	104.788	98.0513	111.498	104.035	101.88
	3.5	128.117	102.997	106.707	105.43	94.9026	111.491	89.953	94.722
	3.75	112.145	108.959	90.3909	99.098	86.6388	95.145	88.1941	94.4483
	4	91.714	75.8675	78.2385	68.6136	85.821	76.9856	76.0921	71.9216
	4.25	96.0115	84.1383	77.4449	79.6345	77.4717	71.7796	64.4463	71.0706
	4.5	77.3178	96.3781	69.2125	77.3796	74.907	71.7194	62.6778	72.1559
Mouse37	0.75	140.096	110.32	120.745	96.0036	87.1135	103.36	86.2577	105.719
	1	119.679	115.77	112.361	126.165	106.855	106.339	107.596	105.025
	1.25	129.872	123.387	122.446	112.623	121.104	110.006	98.8487	109.626
	1.5	126.634	117.476	108.35	108.432	100.7	108.552	106.794	91.0706
	1.75	129.608	125.734	114.775	102.497	96.3789	96.742	98.3074	95.555
	2	135.876	120.356	120.09	113.536	138.137	136.384	131.698	118.623
	2.25	153.871	141.266	130.952	119.916	106.62	128.205	96.0915	115.55
	2.5	157.601	134.425	128.733	130.025	128.142	128.574	130.727	108.257
	2.75	161.52	147.65	126.709	132.401	126.435	105.441	110.127	114.571
	3	155.826	134.567	114.526	108.169	105.986	112.954	112.864	114.472
	3.25	148.235	119.17	109.259	109.053	91.544	93.622	103.546	108.683
	3.5	140.963	112.983	111.264	94.3119	80.2683	96.6048	95.1572	102.675
	3.75	122.702	92.0173	97.4976	84.5282	94.1415	93.7801	90.9666	89.5907
	4	99.0317	88.9563	93.0788	74.9136	78.5808	75.7708	82.039	94.2609
	4.25	88.3296	88.0479	79.2986	67.5989	76.5622	70.621	85.6479	71.8671
	4.5	84.7619	82.0142	78.1746	63.9858	67.7249	64.7878	80.8512	75.6286

## Sheet: Fig2B
		Quantile
Animal	Freq	1st	2nd	3rd	4th	5th	6th	7th	8th
Mouse1	0.75	5.33333	6.66667	1.33333	4	8	4	18.6667	8	Incidence (f-corrected)
	1	18	12	5	9	20	12	27	10
	1.25	36	32.8	12	16.8	38.4	13.6	40	16
	1.5	34	31.3333	10.6667	14.6667	36	8	29.3333	10.6667
	1.75	24.5714	20.5714	4.57143	5.71429	17.7143	6.28571	19.4286	4.57143
	2	20.5	16	5	7.5	13.5	4.5	14	6.5
	2.25	22.6667	15.5556	2.66667	5.33333	7.55556	5.77778	11.1111	6.66667
	2.5	28.4	18.4	4	9.6	22	4.8	15.6	7.6
	2.75	33.0909	25.0909	5.45455	10.1818	23.6364	8.36364	16.3636	5.45455
	3	32.3333	22.6667	5.33333	9.66667	26.6667	9.33333	28	6.33333
	3.25	25.8462	15.6923	5.84615	7.69231	15.6923	6.76923	15.0769	8
	3.5	22.8571	10	4.85714	6	15.1429	4.28571	11.4286	4.85714
	3.75	6.66667	5.33333	2.4	2.13333	4.53333	0.8	2.93333	0.533333
	4	5	4.75	0.25	1.5	2.25	1	2.5	1
	4.25	4.70588	2.58824	1.41176	0.470588	1.41176	0.235294	2.58824	0.470588
	4.5	3.33333	0.666667	0.222222	0.888889	0.666667	0	1.55556	0.444444
Mouse2	0.75	1.33333	4	4	2.66667	5.33333	2.66667	4	1.33333
	1	3	10	7	2	15	18	7	5
	1.25	8	27.2	16.8	12.8	25.6	27.2	24.8	10.4
	1.5	18	26.6667	22	21.3333	26	24	20.6667	14.6667
	1.75	10.2857	18.8571	13.7143	13.7143	13.1429	19.4286	13.7143	6.85714
	2	11.5	12	8	7	10	14	10.5	5
	2.25	15.1111	14.2222	11.1111	10.2222	17.3333	19.5556	12.4444	6.22222
	2.5	19.2	16.8	16.8	9.6	17.2	19.2	16.4	7.6
	2.75	27.6364	19.2727	17.0909	13.4545	19.2727	21.4545	18.9091	9.81818
	3	32.6667	28.3333	16.6667	21.6667	23.6667	28.3333	24	12
	3.25	22.7692	18.7692	16.3077	8.30769	17.5385	16.6154	16.9231	6.15385
	3.5	20.2857	14.8571	12.5714	6.57143	14	18.2857	11.7143	6.57143
	3.75	7.73333	9.86667	5.6	3.73333	5.06667	6.66667	6.66667	1.6
	4	9.5	5	3.75	2.5	3.75	5.5	2.75	2
	4.25	4	2.58824	2.35294	2.11765	3.52941	3.52941	2.35294	0.235294
	4.5	2.22222	2.22222	1.77778	1.77778	1.11111	1.11111	1.33333	0.222222
Mouse3	0.75	2.66667	5.33333	4	4	1.33333	0	2.66667	0
	1	11	16	12	13	6	15	8	9
	1.25	34.4	26.4	34.4	23.2	13.6	24.8	14.4	32.8
	1.5	36.6667	24	34.6667	22.6667	10	22	16.6667	27.3333
	1.75	25.7143	16.5714	17.7143	17.1429	9.14286	15.4286	12	13.1429
	2	27.5	15.5	13.5	13.5	5.5	9	7	17.5
	2.25	22.2222	12.8889	16.8889	8.88889	7.55556	16	8	17.3333
	2.5	29.6	17.2	20.4	10.8	9.2	14.4	9.6	24
	2.75	38.5455	19.2727	24.3636	21.4545	8.36364	20.3636	14.5455	21.4545
	3	39	20.3333	30.3333	15	11.3333	26	18.3333	30.3333
	3.25	34.1538	16.9231	18.1538	10.4615	6.46154	15.3846	10.7692	20.3077
	3.5	31.1429	14.8571	18.8571	11.7143	8.28571	12.2857	9.71429	18.5714
	3.75	10.9333	6.4	7.2	4.8	1.6	3.73333	4.8	6.13333
	4	6.5	2.75	3.25	2	2	1	3.75	2
	4.25	5.88235	4	3.52941	2.35294	0.705882	1.41176	1.17647	2.35294
	4.5	5.11111	1.33333	2.44444	1.55556	1.55556	2	1.55556	1.33333
Mouse4	0.75	1.33333	0	5.33333	4	2.66667	2.66667	2.66667	2.66667
	1	3	11	4	8	7	6	16	5
	1.25	9.6	18.4	13.6	8	16	7.2	25.6	13.6
	1.5	19.3333	37.3333	18.6667	21.3333	26.6667	8	24.6667	12.6667
	1.75	14.8571	30.8571	16.5714	8	12.5714	2.28571	13.7143	6.85714
	2	12.5	23.5	10	6	13	9	12.5	7
	2.25	17.3333	24.4444	8.88889	6.66667	8	5.77778	16	5.33333
	2.5	16.4	24	13.6	12.4	9.2	7.2	13.6	6.4
	2.75	21.8182	37.8182	16	13.8182	17.4545	13.0909	18.1818	13.0909
	3	31	39.3333	18.6667	13.6667	18.6667	9.66667	23.6667	15.6667
	3.25	20.6154	27.3846	15.3846	12.3077	18.1538	9.84615	18.1538	7.69231
	3.5	18.2857	20.5714	11.4286	8	12.2857	7.71429	15.1429	6.85714
	3.75	6.66667	10.9333	7.73333	4.8	6.66667	2.66667	5.6	2.13333
	4	4	5.75	3	1.75	3	1.25	2.75	3.25
	4.25	2.35294	3.76471	1.41176	0.941176	3.05882	0.941176	2.35294	0.941176
	4.5	2.66667	2.88889	0.888889	0	1.33333	0.444444	0.888889	0.666667
Mouse5	0.75	1.33333	4	4	4	0	1.33333	1.33333	0
	1	10	4	5	12	5	9	9	11
	1.25	24.8	20	16	30.4	16.8	17.6	15.2	25.6
	1.5	36.6667	24.6667	25.3333	29.3333	14	20.6667	21.3333	30
	1.75	26.2857	15.4286	16	17.1429	6.85714	13.1429	14.2857	21.7143
	2	23	15.5	11.5	18	10	6	8	7.5
	2.25	23.5556	17.7778	12	21.3333	7.11111	11.5556	11.5556	13.7778
	2.5	25.6	19.2	12.8	16.8	11.2	8	12	16.8
	2.75	38.9091	22.9091	21.0909	17.4545	14.1818	12.3636	14.1818	21.4545
	3	55.3333	28.3333	24.3333	28.3333	13	14	16.3333	29.3333
	3.25	28.9231	19.0769	13.5385	17.5385	7.69231	10.4615	9.23077	16.3077
	3.5	26.5714	17.7143	13.4286	17.1429	6.85714	7.71429	11.1429	13.7143
	3.75	6.4	8.8	6.66667	5.6	3.46667	3.46667	2.13333	4
	4	7.5	3.5	3	5	2.25	2.25	1.5	2.75
	4.25	7.52941	5.88235	1.88235	4	2.35294	2.11765	0.470588	2.11765
	4.5	4	1.55556	2.22222	0.888889	1.11111	1.55556	1.77778	1.55556
Mouse6	0.75	0	4	5.33333	2.66667	0	8	8	4
	1	5	19	9	5	13	15	13	2
	1.25	21.6	42.4	30.4	20	19.2	22.4	25.6	23.2
	1.5	17.3333	34.6667	30	21.3333	20	20	18	17.3333
	1.75	18.8571	24	24	14.2857	13.1429	17.1429	13.7143	13.1429
	2	20	20.5	18	13	15	17	11.5	9
	2.25	16.4444	24.4444	18.2222	14.6667	16.8889	13.3333	10.2222	13.3333
	2.5	24	35.2	17.2	10.8	13.2	12.4	16.4	13.2
	2.75	30.9091	40.7273	30.1818	20.3636	23.6364	18.1818	21.0909	19.2727
	3	37.3333	46.6667	33	24.6667	17.3333	21.3333	23	21
	3.25	23.3846	31.3846	15.0769	16.9231	14.1538	16.9231	12.9231	16
	3.5	16.5714	22	17.4286	14.2857	10.5714	13.1429	8.57143	11.4286
	3.75	6.93333	9.6	7.46667	6.4	4.8	3.46667	5.6	8
	4	4.25	7	3.5	4.5	3	1.5	2	5.75
	4.25	3.29412	7.05882	3.52941	2.35294	3.05882	1.88235	2.35294	1.64706
	4.5	4	3.77778	1.55556	2.88889	1.55556	0.888889	1.11111	0.888889
Mouse7	0.75	1.33333	1.33333	1.33333	13.3333	12	17.3333	21.3333	8
	1	12	5	17	60	23	16	25	17
	1.25	18.4	20.8	28	73.6	31.2	23.2	44	34.4
	1.5	25.3333	18.6667	24	56	31.3333	14.6667	34.6667	24
	1.75	15.4286	15.4286	18.8571	36	17.7143	14.2857	22.8571	22.2857
	2	11	6.5	7	31.5	11	10.5	16.5	11.5
	2.25	11.5556	8.88889	8.44444	28.8889	14.6667	11.5556	18.2222	11.5556
	2.5	16	9.2	11.2	33.2	12.8	9.6	20.4	19.6
	2.75	20	16.3636	13.0909	39.2727	19.2727	14.1818	19.6364	18.9091
	3	25.3333	14.3333	17	47.3333	23	16	26.3333	24.6667
	3.25	21.8462	8.61538	10.7692	29.2308	16	9.53846	20.6154	14.4615
	3.5	17.7143	9.14286	14.5714	24.8571	10	5.42857	14.8571	12.2857
	3.75	7.46667	4.8	2.93333	10.9333	4.8	3.73333	4.8	7.73333
	4	5.75	2.75	1.75	8.75	3.5	0.25	3.75	3.5
	4.25	3.76471	3.29412	1.17647	8	2.35294	1.64706	4	3.29412
	4.5	3.55556	2.66667	1.77778	3.33333	1.11111	1.11111	1.11111	2.22222
Mouse8	0.75	0	1.33333	2.66667	0	2.66667	5.33333	0	1.33333
	1	2	0	7	3	14	6	2	5
	1.25	1.6	4.8	8.8	6.4	17.6	12	7.2	12.8
	1.5	0.666667	7.33333	10.6667	3.33333	24.6667	8.66667	5.33333	8
	1.75	4.57143	5.71429	8.57143	5.14286	22.8571	9.14286	4	4.57143
	2	2	3.5	5.5	4.5	14.5	5	2.5	3.5
	2.25	2.22222	3.55556	7.11111	4	15.1111	7.55556	3.11111	4.44444
	2.5	5.2	4.8	6.4	3.2	19.2	6.8	4	6.8
	2.75	7.63636	6.18182	10.5455	6.18182	26.1818	13.4545	4.72727	7.27273
	3	5.66667	7.33333	16	8	33.3333	12.6667	8.66667	9
	3.25	6.15385	4.92308	10.4615	7.38462	24	10.4615	4.30769	7.07692
	3.5	4.57143	4.85714	9.14286	3.71429	14.8571	5.71429	7.14286	7.71429
	3.75	1.6	2.93333	3.46667	2.4	7.73333	5.33333	1.33333	2.4
	4	1	1.25	2	0.75	4.5	2.5	1.75	1.5
	4.25	0.941176	1.41176	1.41176	0.470588	3.29412	1.17647	0.941176	0.470588
	4.5	0	1.11111	0.666667	0	1.11111	1.11111	0.444444	0.666667
Mouse9	0.75	1.33333	2.66667	1.33333	0	0	0	0	0
	1	10	4	4	1	4	5	4	1
	1.25	20	9.6	5.6	4.8	1.6	8.8	4.8	2.4
	1.5	28.6667	11.3333	6	2.66667	2.66667	10	2.66667	3.33333
	1.75	20.5714	6.28571	4.57143	2.28571	1.14286	6.85714	1.14286	1.14286
	2	19.5	5.5	2.5	1.5	0.5	10.5	3	3.5
	2.25	14.6667	8	2.22222	1.33333	0.888889	10.6667	4	2.22222
	2.5	22.8	8.8	6.4	2.4	1.2	9.6	8	2.8
	2.75	28	11.2727	8.36364	4.36364	2.90909	15.2727	6.54545	5.09091
	3	29.3333	10	11	3.66667	6	19	10.3333	5
	3.25	18.1538	9.23077	7.07692	4	3.69231	14.1538	6.46154	4
	3.5	15.4286	6.28571	2.28571	2.85714	2.28571	6.28571	3.71429	3.42857
	3.75	6.4	2.93333	1.33333	1.06667	0.533333	3.2	0.8	1.06667
	4	4.5	0.75	0.75	0.75	0.25	3.25	1.25	0.5
	4.25	3.29412	0.470588	0.235294	0.235294	0	1.17647	1.41176	0.705882
	4.5	1.77778	0.222222	0	0	0	0.666667	0.666667	0
Mouse10	0.75	0	6.66667	6.66667	9.33333	1.33333	5.33333	1.33333	2.66667
	1	11	12	15	19	10	14	7	7
	1.25	24	24	24.8	25.6	26.4	34.4	15.2	18.4
	1.5	29.3333	32.6667	31.3333	26	22	25.3333	18	14.6667
	1.75	28.5714	26.2857	18.8571	17.7143	14.2857	18.2857	10.2857	10.8571
	2	18	14	15	12.5	15	11.5	9.5	8.5
	2.25	17.7778	14.6667	13.3333	9.77778	14.2222	15.5556	11.1111	11.1111
	2.5	20	15.2	13.2	9.2	13.6	20	10.8	14.8
	2.75	22.5455	15.6364	12	7.63636	18.5455	20	9.81818	10.1818
	3	18	17.3333	15.6667	13.3333	16	19	10.6667	13.6667
	3.25	15.0769	12	8	4.92308	11.3846	8.92308	8	7.38462
	3.5	10	10	5.42857	5.71429	8.85714	8.57143	5.14286	6
	3.75	4.26667	2.66667	2.93333	1.6	2.93333	1.06667	1.6	2.66667
	4	2	1.75	1.25	1	1.5	0.5	0.75	2
	4.25	1.64706	0.470588	1.17647	0.941176	1.64706	1.88235	0.470588	0.705882
	4.5	0.888889	0.888889	0.888889	0.222222	0	0.666667	0	0.444444
Mouse11	0.75	2.66667	9.33333	13.3333	8	12	12	9.33333	10.6667
	1	6	10	15	15	19	21	17	18
	1.25	13.6	31.2	28.8	37.6	31.2	39.2	24	28
	1.5	15.3333	21.3333	30	34	16.6667	28	16	22
	1.75	14.8571	12	21.1429	20	14.8571	16.5714	10.8571	14.8571
	2	9	11	17	17	11.5	15	10.5	10
	2.25	15.5556	9.77778	17.3333	16	9.33333	20	12.8889	11.5556
	2.5	14.8	18.8	19.2	18.4	10.4	20.4	10.4	16
	2.75	22.9091	16	18.1818	21.4545	11.6364	22.9091	15.6364	16.7273
	3	24	20.6667	25.6667	25.6667	15.3333	23.6667	14.6667	19.6667
	3.25	14.4615	12	16.3077	17.5385	8.61538	15.0769	11.3846	10.4615
	3.5	13.4286	9.71429	10.5714	12.2857	8.85714	8.57143	7.14286	6
	3.75	4.53333	2.13333	3.2	3.2	4.26667	4.8	2.66667	3.2
	4	2	3	2.25	2.25	1.5	2.25	1.25	1.75
	4.25	2.35294	1.17647	1.88235	1.64706	0.941176	0.470588	1.17647	1.41176
	4.5	2	2	1.77778	1.33333	0.888889	0.666667	0.222222	0.666667
Mouse12	0.75	1.33333	5.33333	8	4	6.66667	6.66667	5.33333	8
	1	10	13	13	12	13	22	11	22
	1.25	12	32	13.6	26.4	28	32.8	24	33.6
	1.5	21.3333	40	19.3333	24	21.3333	42.6667	16	28.6667
	1.75	17.7143	26.8571	13.1429	15.4286	14.8571	33.7143	14.2857	21.1429
	2	14	26.5	9.5	16.5	15.5	17	13	17.5
	2.25	12.4444	20.4444	12	16.8889	13.3333	21.3333	7.55556	14.2222
	2.5	18.4	29.2	7.6	27.2	16	27.6	16.4	21.2
	2.75	22.5455	39.6364	14.5455	33.0909	24.7273	32.7273	14.5455	28
	3	31	38.3333	21.6667	31	26.3333	39	17	34.3333
	3.25	23.6923	30.7692	10.4615	20.3077	18.1538	25.8462	10.4615	17.8462
	3.5	16.2857	29.4286	11.4286	15.4286	20	21.1429	6.85714	16.5714
	3.75	4.8	10.6667	3.73333	6.13333	9.6	10.1333	4.26667	8.26667
	4	7	7.25	2.5	2.75	5.25	4.75	3	5.75
	4.25	2.82353	5.41176	1.64706	3.52941	3.29412	3.76471	1.41176	3.05882
	4.5	3.55556	4.22222	1.11111	2.66667	1.33333	3.33333	1.55556	2.44444
Mouse13	0.75	5.33333	2.66667	4	5.33333	5.33333	1.33333	13.3333	5.33333
	1	7	12	10	5	6	13	16	22
	1.25	12.8	25.6	13.6	16	15.2	26.4	31.2	33.6
	1.5	22	29.3333	23.3333	12	16	30	29.3333	27.3333
	1.75	16.5714	24.5714	14.2857	8.57143	10.8571	16.5714	26.2857	24.5714
	2	7.5	20.5	14.5	7	9.5	13	21.5	14.5
	2.25	12	18.2222	14.2222	11.1111	16.8889	17.3333	20.4444	21.3333
	2.5	13.2	20.8	16.4	13.6	14.8	20	24.4	22
	2.75	21.4545	30.1818	24	11.6364	12.3636	22.1818	30.5455	29.4545
	3	32.3333	32.6667	26	19.6667	17.6667	27	37.6667	25.6667
	3.25	20.3077	19.3846	14.1538	11.6923	10.7692	15.3846	18.7692	17.2308
	3.5	21.4286	18.8571	13.7143	8.85714	11.4286	13.1429	15.7143	12.2857
	3.75	5.33333	6.66667	4.8	4.26667	3.73333	4	6.4	6.4
	4	4.25	5.5	4.25	3	3	2.5	5.75	2.75
	4.25	4.23529	4.94118	1.88235	2.11765	2.35294	2.35294	2.58824	3.52941
	4.5	3.11111	4	2.66667	1.11111	1.77778	2.22222	2.22222	2.44444
Mouse14	0.75	0	5.33333	1.33333	4	2.66667	6.66667	4	2.66667
	1	8	28	2	9	6	12	11	8
	1.25	5.6	28.8	18.4	22.4	16	32.8	15.2	14.4
	1.5	14.6667	40.6667	18	24	25.3333	35.3333	18	20.6667
	1.75	13.1429	34.8571	16.5714	17.7143	14.8571	20	18.2857	8
	2	13.5	29	16	14	8	16.5	10	12
	2.25	8	33.7778	16.4444	13.7778	13.3333	24.4444	18.6667	11.5556
	2.5	13.2	43.2	15.2	20.8	18	28	13.6	15.6
	2.75	19.6364	45.8182	23.6364	25.0909	20	39.6364	19.6364	17.4545
	3	30	56.3333	22	23.3333	22	42.6667	21.6667	16.3333
	3.25	18.4615	35.6923	17.2308	12.3077	13.5385	24.6154	11.3846	12.3077
	3.5	13.1429	32	14.5714	11.1429	13.1429	21.4286	8	9.14286
	3.75	6.13333	10.4	4.26667	4.53333	6.4	5.86667	4.53333	3.46667
	4	5.25	8.25	3.5	2.5	3.25	4.75	4.25	4.25
	4.25	2.58824	4.70588	3.05882	2.82353	2.11765	3.52941	1.17647	1.88235
	4.5	2.44444	5.33333	2.22222	1.77778	1.33333	4.44444	2.44444	1.55556
Mouse15	0.75	0	0	0	2.66667	1.33333	2.66667	1.33333	2.66667
	1	1	2	4	12	3	12	8	10
	1.25	3.2	13.6	13.6	12	10.4	21.6	21.6	21.6
	1.5	7.33333	13.3333	16	18.6667	14.6667	32	24	17.3333
	1.75	6.85714	13.1429	10.2857	12	10.8571	18.8571	12.5714	11.4286
	2	7.5	11.5	9	9.5	12.5	15	8	11
	2.25	7.55556	10.6667	8.88889	15.5556	10.2222	21.3333	16.4444	17.3333
	2.5	8	12.8	14	14	9.6	24	16	13.6
	2.75	15.6364	25.4545	25.4545	30.1818	20.3636	28.7273	18.5455	19.2727
	3	16.3333	30.3333	29	30.3333	16.6667	28.6667	25.3333	27.6667
	3.25	12.6154	29.5385	18.4615	17.2308	11.0769	21.8462	12.3077	22.1538
	3.5	10.8571	23.1429	15.7143	15.1429	10.8571	18.2857	8.28571	15.7143
	3.75	3.73333	8.26667	4.8	4.8	3.2	8.26667	4	8.26667
	4	3	5.75	6.75	4.75	3.25	8	3.25	3.75
	4.25	2.11765	5.17647	3.29412	2.11765	2.35294	3.76471	2.35294	2.58824
	4.5	0.444444	3.33333	3.33333	2.22222	2	2.88889	1.55556	2
Mouse16	0.75	1.33333	2.66667	4	9.33333	4	5.33333	2.66667	0
	1	8	2	3	11	11	10	6	5
	1.25	28.8	12	14.4	31.2	23.2	15.2	20.8	11.2
	1.5	39.3333	14	20.6667	40.6667	39.3333	22.6667	21.3333	12.6667
	1.75	21.1429	9.14286	11.4286	34.2857	26.8571	18.8571	17.1429	4.57143
	2	15.5	10	11	20.5	25.5	18	12	8.5
	2.25	20.8889	10.6667	14.6667	21.7778	18.6667	17.7778	15.1111	9.33333
	2.5	22.4	17.2	14	29.2	31.2	28.8	16.4	12.8
	2.75	38.1818	25.4545	20.7273	40.3636	46.1818	26.5455	31.2727	14.1818
	3	47.3333	27	19	47.6667	49	35.3333	25.6667	16
	3.25	30.1538	15.6923	13.2308	31.0769	36	19.3846	20.6154	8
	3.5	30	18.5714	13.1429	21.7143	21.7143	16.5714	16	6.28571
	3.75	11.2	3.73333	5.33333	12	12	4	6.66667	1.6
	4	7	5	4.25	6.25	7	5	3	1
	4.25	6.82353	2.11765	1.64706	4.47059	5.64706	3.76471	1.88235	1.88235
	4.5	6	3.33333	1.33333	4.66667	3.55556	2.88889	1.77778	0.888889
Mouse17	0.75	5.33333	0	4	0	4	9.33333	1.33333	5.33333
	1	9	13	10	7	16	13	11	6
	1.25	26.4	22.4	14.4	13.6	10.4	24.8	15.2	21.6
	1.5	37.3333	23.3333	20.6667	19.3333	22.6667	28	18.6667	26
	1.75	28.5714	18.8571	11.4286	13.7143	18.8571	26.2857	14.8571	15.4286
	2	20	16.5	10	19	18	16	14.5	14
	2.25	28.8889	19.5556	9.33333	13.3333	20.4444	27.1111	12	9.77778
	2.5	41.2	32.8	16.4	14.8	20.4	30	19.2	26
	2.75	55.2727	37.0909	23.2727	21.4545	20.3636	37.0909	32.7273	33.4545
	3	57.6667	40	24	18.3333	29.6667	34.3333	36.3333	40.6667
	3.25	39.3846	25.2308	16.6154	13.2308	16.9231	22.4615	26.4615	28.9231
	3.5	37.4286	16.5714	13.7143	10	12.2857	20	24	27.1429
	3.75	10.4	9.33333	4.8	4.53333	3.46667	8	9.06667	11.4667
	4	8	5.5	1.75	1	2.75	4.25	5.25	8.25
	4.25	7.29412	5.41176	2.11765	2.11765	3.05882	3.05882	3.52941	7.29412
	4.5	5.77778	3.33333	1.55556	2.44444	1.55556	2.22222	4.66667	4.22222
Mouse18	0.75	1.33333	2.66667	24	5.33333	1.33333	13.3333	4	4
	1	13	8	39	13	10	29	16	10
	1.25	24.8	15.2	39.2	16.8	9.6	41.6	22.4	16
	1.5	18	22	46.6667	24.6667	12.6667	42.6667	22.6667	17.3333
	1.75	17.7143	14.2857	27.4286	14.8571	10.2857	26.8571	17.1429	9.14286
	2	12	10.5	28	10	5.5	22	11	13
	2.25	11.5556	10.2222	20.4444	8.88889	5.77778	24	7.11111	10.6667
	2.5	14.8	11.2	24	18.8	9.6	20.8	15.2	11.6
	2.75	17.0909	14.9091	30.5455	17.4545	9.09091	30.5455	14.5455	16.3636
	3	26	14	32.6667	20.6667	9.33333	35.3333	16.6667	17.3333
	3.25	14.4615	11.6923	19.6923	10.7692	4.92308	24	17.8462	9.53846
	3.5	17.1429	8.57143	24.5714	6.57143	6.28571	18.5714	11.1429	10.2857
	3.75	7.2	3.2	10.4	4.8	2.93333	8.8	3.73333	4.26667
	4	3.25	2.25	4.25	2.75	2.75	3.75	2	3
	4.25	3.29412	1.41176	5.17647	2.35294	0.470588	3.05882	1.88235	3.52941
	4.5	2.66667	2.66667	1.55556	1.77778	0.444444	2.22222	2	1.11111
Mouse19	0.75	2.66667	2.66667	9.33333	5.33333	2.66667	8	8	14.6667
	1	8	17	14	10	9	19	21	22
	1.25	20	23.2	20.8	18.4	7.2	24.8	22.4	16
	1.5	21.3333	19.3333	19.3333	11.3333	8.66667	21.3333	25.3333	19.3333
	1.75	15.4286	14.8571	16	12	5.71429	10.2857	18.2857	13.7143
	2	8.5	9.5	7	5	5.5	11	10.5	12.5
	2.25	9.77778	15.1111	12.4444	2.22222	5.33333	6.66667	10.6667	11.1111
	2.5	8.4	15.6	11.6	8.8	2.4	14.4	12.8	11.2
	2.75	16.3636	17.8182	13.8182	10.5455	5.09091	12.3636	14.5455	11.6364
	3	22	24.3333	16.6667	12.3333	5.33333	14.3333	18.3333	16.6667
	3.25	14.7692	20	11.6923	7.69231	4	6.15385	10.4615	9.23077
	3.5	9.42857	15.7143	8.85714	7.71429	3.42857	6.85714	7.71429	9.71429
	3.75	4.53333	5.33333	4.26667	2.13333	0.8	3.2	4.26667	4
	4	3.75	3.5	1.5	2.25	1.25	3.5	3	3
	4.25	2.35294	2.11765	2.11765	1.41176	0.705882	0.705882	2.82353	1.41176
	4.5	1.77778	1.11111	1.33333	1.77778	0	1.33333	0.444444	0.666667
Mouse20	0.75	6.66667	2.66667	4	6.66667	2.66667	2.66667	6.66667	2.66667
	1	16	14	16	10	10	9	20	8
	1.25	24.8	21.6	17.6	36.8	28	11.2	32	17.6
	1.5	32	20.6667	22.6667	26.6667	14.6667	8	31.3333	14.6667
	1.75	22.8571	13.1429	12	18.2857	14.8571	6.28571	19.4286	10.8571
	2	18.5	9.5	9.5	13	8.5	5	11.5	8
	2.25	18.6667	17.3333	6.22222	16	13.3333	4	14.2222	3.11111
	2.5	18.8	11.2	8.8	18	14	4.8	12	10
	2.75	29.8182	15.2727	10.5455	17.0909	17.8182	6.90909	16.3636	11.6364
	3	22	11.6667	9.66667	16.3333	15.3333	8.66667	19.3333	12.3333
	3.25	9.84615	9.84615	5.23077	12.3077	10.4615	3.07692	14.1538	5.84615
	3.5	11.7143	6.85714	6.28571	7.14286	12	3.71429	7.14286	6
	3.75	5.06667	2.13333	2.93333	4.8	5.06667	1.33333	3.46667	3.46667
	4	4.25	1.75	1.5	2.75	3.5	1	2.75	1.5
	4.25	2.58824	1.64706	1.17647	3.29412	1.88235	0.705882	2.11765	0.705882
	4.5	1.77778	1.11111	0.666667	1.77778	0.888889	0.222222	2.22222	0.666667
Mouse21	0.75	10.6667	9.33333	20	13.3333	14.6667	16	4	17.3333
	1	22	16	19	27	22	25	18	13
	1.25	23.2	23.2	28.8	42.4	27.2	32.8	16.8	24
	1.5	36.6667	20	14.6667	38	17.3333	25.3333	16	18.6667
	1.75	20	14.8571	11.4286	24.5714	19.4286	17.1429	5.71429	10.2857
	2	18	11	8.5	18.5	13	10	9	11
	2.25	17.7778	9.77778	9.33333	16	12	9.33333	6.66667	10.2222
	2.5	15.2	10.4	10.4	16.4	15.2	14.4	7.6	10
	2.75	25.4545	13.4545	13.8182	23.6364	17.4545	18.1818	12.3636	15.6364
	3	30.6667	15	17.3333	24.3333	20	19.3333	15.3333	14.3333
	3.25	18.4615	7.38462	12.9231	15.3846	16	13.5385	9.53846	8.61538
	3.5	19.4286	7.71429	9.71429	10.8571	10.2857	12.2857	6.57143	9.42857
	3.75	5.33333	3.73333	3.46667	4.8	4.53333	4.26667	2.4	4
	4	4.25	3.25	1.25	2.75	3.5	2.75	1.25	2.25
	4.25	3.05882	1.41176	0	2.82353	0.941176	1.88235	0.941176	1.41176
	4.5	2	0.444444	0.888889	1.77778	0.888889	1.11111	0.666667	0.222222
Mouse22	0.75	0	2.66667	2.66667	1.33333	1.33333	2.66667	1.33333	5.33333
	1	2	7	2	6	5	7	4	4
	1.25	4.8	9.6	8	7.2	10.4	15.2	5.6	13.6
	1.5	10.6667	10	4	7.33333	8.66667	10.6667	10.6667	10
	1.75	5.71429	11.4286	4	5.71429	2.28571	3.42857	2.85714	2.28571
	2	3	6.5	3.5	4.5	5	4	4	3
	2.25	5.77778	4.44444	3.11111	6.66667	5.77778	2.66667	3.11111	1.77778
	2.5	8.4	6	3.6	4	6.8	7.6	4.4	4.4
	2.75	6.54545	6.54545	6.90909	5.81818	9.45455	8	5.09091	6.90909
	3	10.3333	11	10.6667	9.33333	7.66667	6.33333	7.66667	9
	3.25	8.92308	7.38462	5.23077	5.23077	6.46154	5.84615	3.38462	3.07692
	3.5	6.85714	6.28571	4.28571	6.28571	6	7.71429	5.71429	6
	3.75	2.66667	1.6	1.6	2.66667	1.06667	2.93333	1.33333	3.2
	4	0.5	1.25	1	1.5	1	0.5	1.25	1
	4.25	1.41176	1.41176	0.470588	0.235294	0.941176	0.941176	0.470588	0.705882
	4.5	0.444444	0.444444	0.666667	0.222222	0.666667	0.666667	0.444444	0.444444
Mouse23	0.75	1.33333	9.33333	10.6667	4	6.66667	2.66667	8	6.66667
	1	3	11	17	12	9	5	7	10
	1.25	9.6	16	38.4	16.8	12	16	14.4	17.6
	1.5	9.33333	27.3333	26.6667	10	16	20	9.33333	23.3333
	1.75	5.71429	9.14286	23.4286	5.71429	8	9.14286	6.28571	14.2857
	2	7	7	14.5	5.5	8	6	4.5	8
	2.25	7.55556	11.1111	10.2222	4.88889	10.2222	5.33333	6.66667	10.6667
	2.5	11.6	12	12	6.8	5.6	5.2	8	11.2
	2.75	13.8182	9.81818	14.9091	3.27273	11.6364	9.81818	9.09091	12
	3	15.3333	14	14.6667	8.66667	14	10	13	19
	3.25	11.6923	7.38462	7.69231	4.92308	8.61538	4.61538	8.30769	12
	3.5	8.85714	7.71429	10.2857	4.57143	8.57143	6	7.14286	6
	3.75	2.13333	1.6	5.06667	1.06667	1.06667	2.93333	3.73333	2.66667
	4	3.25	2.25	3	1	1.25	2.25	1.25	1.75
	4.25	1.41176	1.41176	1.41176	1.41176	2.82353	1.41176	1.41176	1.88235
	4.5	0.444444	0.222222	0.444444	1.11111	0.444444	0.666667	0.888889	0.666667
Mouse24	0.75	1.33333	2.66667	1.33333	9.33333	4	10.6667	2.66667	2.66667
	1	6	13	10	13	14	11	5	6
	1.25	24	23.2	18.4	44	26.4	10.4	20.8	8
	1.5	26.6667	22.6667	27.3333	38.6667	23.3333	15.3333	14	10.6667
	1.75	24.5714	17.7143	19.4286	17.1429	16	10.8571	12	12.5714
	2	18	19	13	21.5	12	10	6.5	5.5
	2.25	19.5556	17.3333	12	16.8889	11.5556	12	10.2222	4.88889
	2.5	19.6	20	8.4	21.6	13.2	10.4	12.4	6.4
	2.75	25.8182	21.8182	13.8182	22.1818	16.3636	10.9091	13.4545	6.90909
	3	32	27.3333	16.6667	19.6667	14	10.3333	17	8.33333
	3.25	19.3846	16.6154	11.3846	18.1538	10.1538	7.38462	8.61538	6.46154
	3.5	13.1429	14.8571	9.42857	9.71429	8.28571	6.85714	6.57143	3.14286
	3.75	4.53333	4	3.46667	3.73333	2.4	1.06667	1.86667	2.4
	4	4	4	1.5	3.25	2	1.25	1.25	1.75
	4.25	4	1.17647	1.88235	1.88235	1.64706	1.41176	1.41176	0.470588
	4.5	1.33333	0.888889	0.444444	1.11111	0.666667	0.222222	1.55556	0.444444
Mouse25	0.75	5.33333	5.33333	5.33333	0	5.33333	1.33333	2.66667	2.66667
	1	19	12	25	11	7	5	15	2
	1.25	29.6	25.6	29.6	14.4	20.8	8	16.8	9.6
	1.5	30	27.3333	26	10.6667	10	3.33333	12.6667	12
	1.75	17.1429	9.71429	14.2857	9.14286	10.2857	3.42857	7.42857	4.57143
	2	11.5	10.5	10	9	4.5	3.5	5	3
	2.25	12.8889	15.5556	14.2222	5.77778	5.33333	3.55556	6.66667	5.77778
	2.5	18	15.6	16.8	10.4	7.6	2	6.4	4
	2.75	21.4545	17.4545	22.5455	12	9.09091	4.36364	11.6364	6.54545
	3	34	26	28.3333	14.6667	14.6667	5.33333	13.3333	7
	3.25	23.6923	18.7692	16	8.61538	10.4615	4.61538	13.2308	7.69231
	3.5	18.5714	14	12.5714	7.14286	7.14286	6.28571	8.28571	2.85714
	3.75	8.53333	8	9.33333	3.2	3.2	2.4	3.73333	1.86667
	4	5.25	5	2.25	1.5	1.25	0.25	1	1.5
	4.25	3.76471	2.35294	2.11765	2.35294	1.17647	0.941176	1.88235	0.235294
	4.5	2	1.11111	3.11111	0.666667	0.222222	0.222222	0.222222	0.222222
Mouse26	0.75	13.3333	10.6667	18.6667	9.33333	10.6667	14.6667	2.66667	8
	1	31	16	43	28	11	38	17	9
	1.25	50.4	17.6	44	37.6	33.6	48.8	27.2	23.2
	1.5	46.6667	14	32	20.6667	15.3333	34.6667	14	20.6667
	1.75	40.5714	13.1429	21.7143	14.2857	10.8571	26.8571	12	7.42857
	2	29	11.5	22.5	9.5	5.5	26	8.5	6.5
	2.25	25.3333	6.66667	20.4444	17.3333	8	20.4444	6.22222	6.66667
	2.5	30	10.4	18.8	12	8.4	26.4	8.8	8
	2.75	38.9091	14.1818	25.8182	19.6364	11.6364	33.4545	10.9091	9.45455
	3	37.3333	13.6667	25.6667	19.3333	18.3333	35	13.6667	9.66667
	3.25	31.0769	11.6923	15.6923	13.2308	8	26.4615	10.7692	5.23077
	3.5	24	7.71429	14.5714	7.71429	7.71429	18.2857	9.71429	6.85714
	3.75	10.4	1.33333	3.73333	4.26667	2.13333	7.46667	4	1.33333
	4	7.5	1.25	3	1.75	2	3	1.5	1
	4.25	3.76471	1.64706	1.88235	1.17647	2.35294	3.29412	1.41176	0.941176
	4.5	4	1.33333	1.33333	2.44444	1.33333	3.77778	0.444444	0.222222
Mouse27	0.75	2.66667	6.66667	4	0	4	5.33333	8	6.66667
	1	10	10	5	16	16	4	9	10
	1.25	24.8	14.4	12	20	22.4	17.6	24.8	16.8
	1.5	38	27.3333	13.3333	17.3333	17.3333	21.3333	24	16
	1.75	29.1429	25.1429	8	17.1429	15.4286	12.5714	21.7143	8
	2	22.5	13	6.5	17	16	10	18.5	6
	2.25	25.3333	14.2222	2.66667	14.2222	8.88889	11.1111	18.2222	6.22222
	2.5	26.8	17.2	10	12	8	10	25.2	8.4
	2.75	40.7273	20.7273	9.09091	13.8182	9.09091	16	26.9091	16
	3	44.3333	16.3333	10.6667	21.6667	15.6667	15	36.3333	15
	3.25	31.0769	15.6923	6.76923	12	9.53846	9.23077	28.3077	9.23077
	3.5	24.8571	18	6.57143	9.71429	11.1429	8.85714	17.4286	8.57143
	3.75	14.6667	6.93333	3.46667	2.66667	4.8	4	8.53333	4
	4	8.25	5	1.75	3	4.5	3.75	5.75	3
	4.25	8.94118	6.11765	1.64706	2.58824	2.58824	2.35294	6.35294	3.29412
	4.5	4.44444	2.66667	0.888889	1.33333	2	2.22222	3.55556	0.666667
Mouse28	0.75	1.33333	4	1.33333	2.66667	2.66667	1.33333	2.66667	2.66667
	1	4	21	7	4	16	13	6	11
	1.25	21.6	27.2	38.4	18.4	28	20.8	17.6	18.4
	1.5	27.3333	28	30	16	20	18	21.3333	16.6667
	1.75	30.8571	21.1429	22.8571	9.71429	18.8571	12.5714	8	10.2857
	2	18.5	15.5	15	6	16.5	13.5	9	6
	2.25	26.6667	23.1111	27.1111	8.44444	17.3333	12	10.2222	8.88889
	2.5	28	23.6	20.8	14.8	19.6	11.6	6	6.4
	2.75	32	22.9091	26.9091	12	19.6364	13.4545	12.7273	15.6364
	3	40.6667	23.6667	28.6667	13.6667	17.6667	16.3333	16	14.3333
	3.25	24.3077	16	15.6923	10.1538	12.3077	11.0769	6.15385	8.61538
	3.5	18.8571	8.57143	12.2857	6.85714	9.14286	8.28571	6.85714	6.28571
	3.75	7.46667	4	6.4	2.93333	4.53333	2.13333	2.93333	1.33333
	4	5.5	3	4.75	2.25	3.75	2.75	1.25	1.25
	4.25	2.58824	3.05882	3.29412	1.88235	2.58824	1.41176	1.17647	1.64706
	4.5	2.88889	2	1.55556	0.222222	1.33333	1.55556	1.11111	0.888889
Mouse29	0.75	4	4	10.6667	4	6.66667	6.66667	12	5.33333
	1	6	18	24	23	8	14	12	6
	1.25	28	26.4	40	29.6	9.6	34.4	14.4	8.8
	1.5	22.6667	21.3333	28	24	14	19.3333	12.6667	11.3333
	1.75	12	17.7143	17.7143	16.5714	6.85714	14.2857	8.57143	8
	2	7.5	10.5	15.5	10.5	5.5	11.5	6	7
	2.25	8.88889	15.1111	15.1111	12.4444	7.11111	15.1111	9.33333	4
	2.5	13.6	12.4	19.2	14.8	9.6	17.2	7.6	5.2
	2.75	17.4545	25.0909	22.1818	18.5455	9.81818	21.4545	9.81818	11.6364
	3	26.6667	18.6667	34	21.6667	15	29	13.3333	9
	3.25	18.7692	13.2308	15.6923	15.0769	8.92308	20.3077	5.84615	8
	3.5	16.5714	12.8571	16.8571	12	6.28571	14.8571	6.28571	4.28571
	3.75	6.13333	4	4.8	4.26667	3.2	8.53333	2.66667	3.2
	4	6	3.25	4.25	2.5	2	4.25	2	1
	4.25	5.17647	3.05882	3.29412	4.23529	1.17647	3.05882	0.705882	1.17647
	4.5	4	2	1.33333	2.22222	0.888889	2	0.888889	0.222222
Mouse30	0.75	12	17.3333	16	24	18.6667	25.3333	26.6667	13.3333
	1	16	41	26	42	22	42	29	11
	1.25	34.4	66.4	34.4	45.6	34.4	37.6	33.6	21.6
	1.5	28	58	32	32.6667	18.6667	34.6667	28.6667	16
	1.75	22.8571	43.4286	24.5714	16	9.71429	26.2857	16	11.4286
	2	17.5	25.5	14	15	12.5	13	13.5	7.5
	2.25	16.4444	20.8889	12.8889	11.1111	9.33333	11.1111	12.8889	5.77778
	2.5	18.8	31.2	15.2	10.4	9.6	13.6	12.8	10.4
	2.75	24	30.9091	17.4545	15.2727	12	18.9091	16.3636	10.1818
	3	29	39	20.3333	19.3333	10	20	20	11.6667
	3.25	17.2308	25.5385	15.0769	10.4615	7.69231	13.5385	9.53846	6.46154
	3.5	17.4286	27.4286	10.2857	11.4286	4.85714	11.7143	11.1429	7.14286
	3.75	5.6	9.33333	7.2	4	4.26667	2.4	5.06667	1.33333
	4	5.75	5	5.5	2.75	3.25	2	4.75	1.25
	4.25	4	7.05882	4.70588	2.35294	0.705882	2.35294	1.41176	1.41176
	4.5	3.11111	3.33333	2	2.22222	0.888889	2	2.88889	1.33333
Mouse31	0.75	4	8	4	10.6667	21.3333	13.3333	18.6667	8
	1	11	22	17	16	20	19	42	18
	1.25	21.6	27.2	17.6	19.2	18.4	22.4	39.2	20.8
	1.5	23.3333	29.3333	16.6667	15.3333	16.6667	14.6667	44	15.3333
	1.75	22.2857	24.5714	13.1429	12.5714	13.1429	12.5714	26.8571	8
	2	17.5	13	7	5.5	7.5	8	19.5	5.5
	2.25	15.1111	13.3333	9.77778	12	8.44444	6.22222	20.4444	6.66667
	2.5	17.2	16.8	8.8	7.6	9.2	6	19.2	7.2
	2.75	20	13.0909	9.09091	8.72727	6.18182	5.81818	24.3636	10.9091
	3	17.6667	13	10	8.66667	7	7.66667	20	8
	3.25	9.84615	12.9231	8	6.15385	5.84615	5.23077	11.3846	4
	3.5	8.57143	8.85714	4.57143	6.28571	4.85714	4	15.4286	3.14286
	3.75	4.26667	2.93333	0.8	1.6	1.06667	2.93333	2.66667	0.533333
	4	2.25	2.25	1.75	1.25	1.25	2	3.75	1.75
	4.25	2.35294	1.64706	1.17647	0.941176	1.41176	1.17647	1.88235	1.88235
	4.5	1.55556	1.77778	0.444444	0.666667	0.666667	0.888889	1.11111	0.444444
Mouse32	0.75	8	2.66667	10.6667	2.66667	13.3333	10.6667	1.33333	8
	1	19	14	7	16	12	11	12	9
	1.25	22.4	18.4	20	21.6	24.8	16.8	16.8	17.6
	1.5	18.6667	26	16	18.6667	18.6667	11.3333	16.6667	12
	1.75	21.7143	9.14286	13.1429	14.2857	13.7143	12	11.4286	12.5714
	2	18.5	9	7	12	11	8.5	7	3.5
	2.25	14.6667	4.88889	7.55556	13.7778	6.66667	9.77778	6.66667	8.88889
	2.5	21.6	10.8	8.8	12.4	12	4.8	8.4	4.8
	2.75	22.1818	12	13.8182	17.4545	16.3636	12.7273	9.45455	11.2727
	3	30.3333	16.3333	14.3333	19	12.3333	15	14.6667	9
	3.25	23.3846	11.0769	8.92308	12	11.3846	11.3846	5.84615	7.38462
	3.5	22	9.42857	8.28571	11.7143	8.28571	6	6	5.71429
	3.75	9.06667	4.26667	2.93333	5.06667	2.4	3.2	4.26667	1.6
	4	4.75	1.75	2	3.25	3.75	1.75	2.5	1.5
	4.25	3.05882	2.35294	2.11765	1.88235	1.88235	1.41176	0.941176	1.17647
	4.5	4	1.55556	0.888889	0.444444	1.11111	1.77778	0.666667	1.55556
Mouse33	0.75	16	20	5.33333	13.3333	21.3333	9.33333	21.3333	36
	1	38	27	13	8	25	10	37	29
	1.25	53.6	28.8	16	23.2	41.6	24.8	32	38.4
	1.5	44	30.6667	10.6667	20.6667	22	10	48.6667	30.6667
	1.75	32.5714	18.2857	9.14286	15.4286	15.4286	8.57143	21.7143	16.5714
	2	28.5	13.5	12	5.5	11.5	4	19.5	12
	2.25	25.3333	11.1111	5.77778	4.88889	6.66667	6.22222	12.4444	13.3333
	2.5	29.2	13.6	6	7.2	7.6	5.6	13.6	12.4
	2.75	33.8182	11.6364	4.72727	8.36364	6.90909	5.45455	15.6364	14.1818
	3	37.6667	12.6667	4.66667	6.33333	12	7.33333	13	10.3333
	3.25	19.6923	8.61538	7.07692	3.69231	6.76923	1.53846	11.0769	8
	3.5	18.8571	8.28571	2.85714	5.14286	8.28571	2.57143	8	4
	3.75	6.93333	3.73333	1.33333	1.6	2.93333	0.533333	2.66667	2.93333
	4	5.75	1.25	0.75	0.75	2.25	0.75	2	3.25
	4.25	4.94118	1.41176	0.235294	0.941176	1.64706	0.941176	1.88235	1.88235
	4.5	3.11111	1.11111	0.888889	1.55556	1.33333	0.888889	1.33333	0.888889
Mouse34	0.75	4	17.3333	13.3333	2.66667	10.6667	2.66667	13.3333	32
	1	6	30	25	10	11	4	19	41
	1.25	21.6	48	20	23.2	44	15.2	28	59.2
	1.5	19.3333	40.6667	22	21.3333	32	14	26.6667	61.3333
	1.75	13.7143	25.1429	10.8571	16	18.8571	8	16.5714	41.7143
	2	18.5	23	10	18	17	8	15.5	23
	2.25	12.4444	20	13.7778	13.7778	18.2222	3.55556	10.2222	28
	2.5	16.8	18	9.2	10.4	22.4	5.6	16	29.6
	2.75	21.0909	28.7273	14.5455	9.81818	23.2727	7.63636	14.9091	34.9091
	3	25.3333	29.6667	19	22	34	9.33333	23	27
	3.25	16	14.4615	11.0769	15.6923	20	6.46154	13.8462	25.2308
	3.5	16.5714	16.2857	11.7143	10	16.2857	6.85714	13.1429	22.5714
	3.75	5.86667	5.6	6.4	4.26667	7.73333	1.33333	4.26667	8.26667
	4	5	4.75	2.75	3	6.25	1.25	3.75	8.25
	4.25	6.11765	3.05882	3.05882	2.11765	4.70588	0.705882	0.705882	5.41176
	4.5	2.44444	3.33333	0.888889	1.11111	2.44444	1.55556	1.33333	4.22222
Mouse35	0.75	1.33333	8	10.6667	6.66667	6.66667	6.66667	5.33333	6.66667
	1	13	22	16	13	14	7	16	12
	1.25	22.4	40.8	28.8	26.4	24	17.6	24	15.2
	1.5	22	33.3333	32	18	16	22	30.6667	10.6667
	1.75	19.4286	22.2857	20.5714	12.5714	16.5714	12.5714	16	10.2857
	2	17.5	20.5	14.5	11.5	15	5	16	8
	2.25	16	23.1111	13.7778	15.5556	12.4444	10.2222	18.2222	8
	2.5	20.8	28.8	27.2	18.8	14.4	14.4	22.8	10.4
	2.75	29.8182	30.9091	30.5455	25.8182	18.1818	14.5455	16.7273	11.2727
	3	31.6667	46	25	26.6667	25	18.3333	34.3333	15
	3.25	24.3077	26.7692	18.4615	15.0769	18.4615	14.4615	16.9231	12.9231
	3.5	19.1429	23.4286	15.4286	14	10.5714	11.7143	17.1429	10
	3.75	7.2	8.53333	6.93333	5.33333	5.33333	4.26667	6.13333	3.73333
	4	5.5	8	4.25	1.75	1	1	4.25	3.25
	4.25	5.64706	6.58824	2.35294	3.05882	1.64706	2.11765	3.76471	1.88235
	4.5	2.88889	3.33333	2.44444	1.55556	1.55556	1.55556	0.888889	1.33333
Mouse36	0.75	5.33333	2.66667	18.6667	16	9.33333	12	12	9.33333
	1	15	8	22	20	16	28	30	16
	1.25	33.6	11.2	35.2	28	23.2	32	26.4	18.4
	1.5	41.3333	14.6667	30.6667	24.6667	27.3333	28.6667	26.6667	18.6667
	1.75	27.4286	10.2857	18.2857	23.4286	17.1429	16	10.2857	17.1429
	2	19.5	9.5	12	15	10.5	17	7	10.5
	2.25	21.3333	8.44444	12.8889	16.8889	20.4444	16.8889	10.6667	9.33333
	2.5	28.4	8.4	17.2	10.4	16	15.6	13.2	5.6
	2.75	36.3636	10.1818	20	16.7273	15.2727	20	15.6364	9.09091
	3	39.3333	12.6667	19	17	25.3333	24.6667	10.3333	13
	3.25	24.6154	5.84615	13.2308	13.8462	10.1538	18.1538	7.07692	8.61538
	3.5	26	7.14286	10.2857	11.7143	10.8571	11.1429	9.42857	6
	3.75	8.53333	1.6	4	4	3.73333	3.73333	5.33333	1.33333
	4	5.25	1.5	3.75	2	4.75	4.25	3.5	1.75
	4.25	6.82353	1.17647	4	1.64706	1.88235	4.23529	2.82353	1.88235
	4.5	4.22222	0.888889	1.11111	1.33333	2	2.22222	1.11111	2
Mouse37	0.75	4	18.6667	16	8	6.66667	9.33333	21.3333	10.6667
	1	19	33	22	12	12	17	34	23
	1.25	52	54.4	38.4	32.8	16.8	20.8	28.8	35.2
	1.5	50.6667	51.3333	26.6667	21.3333	16.6667	16.6667	24	26.6667
	1.75	38.8571	33.7143	18.8571	13.1429	7.42857	9.14286	16.5714	20.5714
	2	28	23	11	13	6	4.5	16	9.5
	2.25	30.6667	21.3333	13.3333	10.6667	5.77778	10.2222	10.2222	8
	2.5	43.2	21.2	12.8	7.6	6	6.8	14.4	12
	2.75	54.1818	30.1818	20.3636	11.6364	5.81818	7.27273	12.7273	14.9091
	3	61.6667	38	26	14.3333	11.6667	7.66667	20	23.3333
	3.25	44.3077	22.1538	11.0769	10.1538	5.84615	6.15385	12.3077	12
	3.5	32.2857	22	15.1429	6.85714	5.14286	5.71429	12.2857	14.2857
	3.75	12	6.13333	4.8	1.6	2.66667	2.13333	4.53333	6.13333
	4	9.5	5.25	3.5	1.75	0.75	1.25	2.75	2
	4.25	5.64706	5.41176	3.52941	2.82353	1.41176	1.17647	0.941176	1.41176
	4.5	6.22222	3.77778	2.88889	1.77778	0.444444	0.666667	1.11111	2.44444

## Sheet: Fig2C
Slope-amplitude correlation by frequency
Frequency	Mouse1	Mouse2	Mouse3	Mouse4	Mouse5	Mouse6	Mouse7	Mouse8	Mouse9	Mouse10	Mouse11	Mouse12	Mouse13	Mouse14	Mouse15	Mouse16	Mouse17	Mouse18	Mouse19	Mouse20	Mouse21	Mouse22	Mouse23	Mouse24	Mouse25	Mouse26	Mouse27	Mouse28	Mouse29	Mouse30	Mouse31	Mouse32	Mouse33	Mouse34	Mouse35	Mouse36	Mouse37
0.5	0.0207662	0.245633	0.520204	0.246749	0.370407	0.71008	0.221691	0.138017	0.545111	0.701828	0.128488	0.524507	0.177936	0.554003	0.322974	0.0680403	0.0495019	0.423779	0.173001	0.568452	0.107119	0.635273	0.261001	0.277728	0.0359561	0.0872013	0.31717	0.245149	0.204654	0.212737	0.0348192	0.0374781	0.206308	0.24361	0.115281	0.500555	0.142424
0.75	0.554436	0.298536	0.497821	0.248865	0.526525	0.657412	0.697588	0.5688	0.774409	0.128943	0.589226	0.632071	0.155945	0.746757	0.516909	0.676878	0.762153	0.0538519	0.376698	0.336238	0.175785	0.191011	0.163678	0.550264	0.447842	0.11466	0.545779	0.616054	0.108008	0.715147	0.296282	0.416232	0.516862	0.726369	0.619963	0.348445	0.492515
1	0.515825	0.592534	0.793885	0.73158	0.69867	0.803072	0.661385	0.696493	0.828765	0.603101	0.786669	0.657603	0.61609	0.837709	0.412626	0.635098	0.751817	0.600112	0.74663	0.506938	0.400397	0.484563	0.242202	0.783507	0.692671	0.509396	0.572776	0.624009	0.787541	0.643807	0.614179	0.120503	0.62215	0.675081	0.758491	0.612819	0.650422
1.25	0.603645	0.465757	0.72384	0.646757	0.780371	0.763461	0.691554	0.693003	0.617251	0.585521	0.782121	0.748461	0.843242	0.818525	0.64111	0.638587	0.762158	0.610346	0.656119	0.507032	0.744375	0.372547	0.490353	0.725416	0.304197	0.684766	0.764728	0.675464	0.729197	0.799762	0.772698	0.542659	0.785189	0.880075	0.753118	0.701655	0.720693
1.5	0.721344	0.774097	0.673712	0.742152	0.643286	0.814775	0.765494	0.534404	0.105091	0.81032	0.873857	0.772972	0.906491	0.910783	0.865301	0.819297	0.853374	0.631911	0.711576	0.853849	0.748829	0.483979	0.807138	0.866033	0.796477	0.789193	0.522651	0.775601	0.779468	0.808327	0.843403	0.749622	0.879977	0.865025	0.789263	0.847648	0.820045
1.75	0.925254	0.932961	0.896356	0.822207	0.944427	0.822578	0.875337	0.813087	0.803107	0.940314	0.964889	0.883193	0.968481	0.962088	0.936449	0.870847	0.942312	0.861498	0.880473	0.895947	0.959558	0.942508	0.865844	0.917578	0.905538	0.953621	0.901755	0.832791	0.910661	0.956961	0.944845	0.824976	0.954695	0.973557	0.884642	0.955658	0.95171
2	0.960057	0.935902	0.971419	0.934879	0.956833	0.964407	0.962025	0.936483	0.901191	0.971758	0.970758	0.980834	0.950748	0.984434	0.971508	0.976961	0.981171	0.937688	0.953958	0.970725	0.946725	0.906326	0.926692	0.931983	0.892625	0.924734	0.896855	0.941435	0.962414	0.978237	0.970027	0.911567	0.970826	0.980577	0.965006	0.971376	0.979967
2.25	0.983341	0.982615	0.987227	0.990913	0.991037	0.990455	0.990326	0.983474	0.979214	0.963727	0.991124	0.990241	0.99177	0.987144	0.995897	0.976765	0.988825	0.988735	0.97426	0.992352	0.991002	0.979335	0.982238	0.986014	0.975043	0.975717	0.980111	0.984986	0.977127	0.982876	0.987582	0.981809	0.987258	0.986985	0.987425	0.988542	0.98711
2.5	0.98635	0.987341	0.992546	0.994104	0.986802	0.992042	0.9926	0.980337	0.993224	0.983943	0.99632	0.995693	0.996899	0.9967	0.997087	0.996935	0.994502	0.99265	0.989863	0.980487	0.991539	0.983868	0.981884	0.982656	0.984784	0.982389	0.989265	0.984895	0.995644	0.994004	0.992948	0.986787	0.995496	0.996803	0.984772	0.993151	0.988899
2.75	0.990635	0.996062	0.99724	0.995893	0.99507	0.997671	0.994203	0.982459	0.992872	0.982607	0.997208	0.996453	0.996296	0.995438	0.996562	0.997714	0.997605	0.991881	0.993827	0.988472	0.994283	0.973268	0.989197	0.991937	0.989393	0.992781	0.990135	0.987979	0.996582	0.991232	0.993308	0.985682	0.994538	0.995089	0.994496	0.99576	0.995551
3	0.991731	0.99555	0.996763	0.993087	0.990474	0.995503	0.996801	0.994202	0.991695	0.98411	0.995949	0.997886	0.997825	0.997402	0.998002	0.994362	0.997526	0.997082	0.990108	0.984594	0.988192	0.985316	0.973705	0.994838	0.985231	0.982048	0.991351	0.988051	0.997454	0.994493	0.993621	0.989199	0.994674	0.995727	0.997559	0.996928	0.99535
3.25	0.991814	0.993919	0.992344	0.992205	0.994169	0.996692	0.997266	0.98431	0.990181	0.987939	0.995618	0.996984	0.997292	0.99752	0.997821	0.995683	0.998191	0.987843	0.985359	0.978086	0.995195	0.974015	0.98545	0.994127	0.97508	0.989424	0.994365	0.99284	0.993551	0.990969	0.991015	0.987594	0.991544	0.994118	0.996846	0.993214	0.991229
3.5	0.99278	0.993019	0.978302	0.988284	0.985392	0.991937	0.988119	0.990284	0.986659	0.955538	0.988559	0.996179	0.994857	0.993062	0.99095	0.996068	0.996005	0.98747	0.987961	0.990351	0.980061	0.946975	0.980548	0.98686	0.990709	0.984316	0.99201	0.984128	0.996275	0.988242	0.988282	0.993249	0.978722	0.997491	0.990433	0.994029	0.990986
3.75	0.973209	0.982531	0.976421	0.989201	0.982046	0.981537	0.986239	0.981327	0.986715	0.943176	0.982804	0.987068	0.979109	0.990906	0.992687	0.989906	0.993797	0.977025	0.976711	0.973481	0.983309	0.947537	0.984109	0.966694	0.95007	0.974487	0.977907	0.985158	0.995678	0.988544	0.990578	0.974512	0.986113	0.989062	0.982024	0.984765	0.986206
4	0.96524	0.990823	0.988243	0.971951	0.976532	0.97948	0.973424	0.953183	0.985436	0.966841	0.956184	0.980778	0.987814	0.985562	0.988706	0.98956	0.982399	0.98678	0.970679	0.979403	0.952353	0.932801	0.967516	0.976893	0.962258	0.950612	0.959422	0.970381	0.98554	0.983543	0.963371	0.973957	0.982547	0.983496	0.993819	0.987028	0.956846
4.25	0.957123	0.949739	0.955136	0.953217	0.926555	0.972006	0.935814	0.946118	0.965764	0.908953	0.945499	0.97268	0.976242	0.958507	0.972747	0.974679	0.984806	0.976771	0.97328	0.974274	0.972398	0.938886	0.92479	0.904314	0.970251	0.911158	0.968099	0.966453	0.973284	0.990585	0.969934	0.952731	0.979264	0.947135	0.982348	0.97853	0.989609
4.5	0.926791	0.935881	0.964051	0.941858	0.97374	0.899753	0.975979	0.959999	0.920355	0.929371	0.97431	0.976875	0.974852	0.959754	0.992091	0.931508	0.959778	0.930384	0.956449	0.931626	0.812805	0.805641	0.967134	0.929421	0.85427	0.98599	0.940078	0.92532	0.98703	0.973733	0.962896	0.879526	0.986744	0.92836	0.976765	0.947384	0.981614
	Correlation coeffiecient

## Sheet: Fig2D
Ratio power spec		Frequency (in Hz)
	Quantile	0.5	0.75	1	1.25	1.5	1.75	2	2.25	2.5	2.75	3	3.25	3.5	3.75	4	4.25	4.5	4.75	5	5.25	5.5	5.75	6	6.25	6.5	6.75	7	7.25	7.5	7.75	8	8.25	8.5	8.75	9	9.25	9.5	9.75	10	10.25	10.5	10.75	11	11.25	11.5	11.75	12	12.25
Mouse1	1st	0.57768	1.38291	2.13639	1.99772	1.9808	2.09045	2.22002	2.41141	2.51158	2.64079	2.62685	2.01768	1.53906	1.46227	1.23564	1.05036	0.969255	1.29346	1.70859	1.69561	1.79171	1.57795	1.69241	1.62861	1.35627	1.29506	1.3175	1.10465	1.24667	1.22791	1.2856	1.34633	1.44483	1.44902	1.52412	1.6223	1.39339	1.18325	1.2682	1.34396	1.5919	1.65798	1.62606	1.46616	1.41607	1.54249	1.53325	1.44358
	2nd	0.533951	1.27041	2.08052	2.34971	2.03975	1.9066	2.30432	2.43662	2.5923	2.30698	2.17582	1.41466	1.18044	1.09242	1.2145	1.08774	0.987676	1.24826	1.15839	1.09537	1.35746	1.20164	1.15943	1.08865	1.28449	1.15774	1.17491	1.22727	1.12002	0.919085	0.935043	1.06779	1.17218	1.31109	1.23933	1.09977	1.10273	1.11642	1.18778	1.20976	1.30786	1.37976	1.05565	1.21183	1.3681	1.32533	1.17313	1.11614
	3rd	0.908432	1.63874	2.30588	2.16443	2.45521	2.43456	2.23581	2.55954	2.49342	1.89393	1.89412	1.70162	1.22357	1.28346	0.96501	0.954358	0.97347	1.20359	1.26513	1.29681	1.26538	1.17354	1.26594	1.15156	1.09617	1.00537	1.19785	1.29199	1.10006	1.0307	1.07138	1.19992	1.24431	1.23097	1.39595	1.12621	1.18458	1.22007	1.06855	1.06354	1.4512	1.43509	1.1039	0.969332	1.18039	1.1837	1.21534	1.27132
	4th	0.532358	1.69093	1.96729	2.10298	2.38719	2.07716	2.31273	2.11035	1.68292	1.56832	1.73468	1.65493	1.32364	1.38835	1.08051	0.841485	0.754902	1.0721	1.20613	0.982466	1.0578	1.12959	1.13204	0.983428	1.08245	1.12251	0.994689	1.10491	1.22081	0.984568	1.03899	1.11717	1.11486	1.09753	1.26691	1.27963	1.13247	1.17694	1.01136	1.12306	1.32645	1.3429	1.35999	1.25344	1.31064	1.16876	0.886825	1.22253
	5th	0.717856	1.76953	2.11495	2.02759	1.86029	1.82513	2.07709	1.59757	1.44402	1.68013	1.72273	1.42904	1.19204	1.27627	1.44104	1.00387	0.842931	0.922763	1.11035	1.22015	1.24488	0.985645	1.21521	1.1204	1.20833	1.19354	1.14833	1.22247	1.15991	1.08037	1.15125	1.17608	1.18037	1.25482	1.23866	1.34659	1.40598	1.54579	1.29902	1.2537	1.30581	1.09838	1.13608	1.26537	1.17128	1.242	1.30983	1.3452
	6th	0.739031	1.26192	1.39076	1.3121	1.49922	1.84286	1.84145	1.44098	1.45406	1.66516	1.74664	1.23291	1.27642	1.3352	1.40011	1.27134	1.12508	1.38523	1.69681	1.39313	1.00754	1.30583	1.26548	1.26849	1.15768	1.3498	1.47784	1.08949	0.962452	0.891099	0.87459	0.873656	1.09151	1.27311	1.16194	1.09824	0.954007	0.979463	1.00989	1.13295	0.964405	1.06896	1.40341	1.1853	1.33866	1.15263	1.26961	1.26611
	7th	0.65803	1.43788	2.1394	1.75414	1.58092	1.70534	1.55241	1.42566	1.44658	1.44767	1.71739	1.56831	1.28595	0.977727	0.8983	0.793512	0.71039	0.943814	1.12776	1.1816	1.13671	1.06399	1.10073	0.832589	1.088	1.22485	1.09622	1.00054	1.02962	0.974231	1.13005	1.07678	1.00592	1.34829	1.34302	1.39062	1.37253	1.34496	1.26036	1.26687	1.3109	1.31748	1.44466	1.53756	1.32512	1.321	1.31449	1.33061
	8th	0.545816	1.17675	1.89946	1.97779	2.21689	1.68149	1.4453	1.10544	1.18573	1.51515	1.72524	1.75839	1.06094	1.01341	0.871871	0.717856	0.729965	0.806393	1.04226	1.14474	0.943241	0.970978	1.2418	1.05491	0.924701	0.978839	1.10588	1.07488	1.11919	0.859412	0.795401	0.980555	1.01129	1.14084	1.12776	0.933758	1.0832	1.17628	1.09628	1.1008	1.23282	1.27159	1.18588	1.12386	1.13857	1.1299	0.977771	1.11594
Mouse2	1st	0.333326	1.06914	1.58085	1.83724	1.95129	2.12009	2.05431	2.06664	2.09905	2.08711	2.07726	1.92063	1.90765	2.08425	1.82908	1.76364	2.06804	1.73503	1.81079	1.96601	1.69026	1.51525	1.45566	1.5624	1.87383	1.58079	1.57968	1.64208	1.58884	1.54657	1.7206	1.56137	1.50201	1.43688	1.65755	1.60979	1.63017	1.75103	1.36995	1.32547	1.29423	1.35643	1.45106	1.40053	1.55112	1.24464	1.40051	1.39209
	2nd	0.331629	1.54951	2.19075	1.9046	2.04659	2.21613	2.18878	2.05766	1.72462	1.93407	1.84909	1.51777	1.30748	1.57391	1.70504	1.7599	1.68945	1.48952	1.20837	1.47589	1.3128	1.07664	1.06484	1.29115	1.28658	1.2103	1.28102	1.31704	1.30622	1.37717	1.58561	1.42778	1.23636	1.19257	1.38366	1.446	1.4225	1.19424	1.10898	1.16156	1.06993	1.19842	1.31229	1.40094	1.45527	1.28806	1.17316	1.3658
	3rd	0.291758	1.31174	1.68461	1.54054	1.67662	1.84638	1.67425	1.65316	1.66765	1.64205	1.51729	1.35331	1.1653	1.25968	1.2454	1.27095	1.33649	1.37803	1.44386	1.33713	1.05712	0.977718	1.13929	1.04416	1.17604	1.26599	1.32649	1.17055	1.04444	1.15243	1.39893	1.2276	1.31912	1.25436	1.15735	1.20557	1.47543	1.50362	1.40923	1.54917	1.39098	1.34462	1.20079	1.05201	1.35204	1.26506	1.27435	1.47799
	4th	0.168068	1.23181	1.76533	2.02866	1.59051	1.80278	1.9972	1.7905	1.65734	1.82107	1.9821	1.90805	1.52711	1.52589	0.985436	1.11332	1.44958	1.22782	1.19447	0.9295	1.08968	1.19557	1.13618	1.17365	1.24648	0.84887	0.960416	1.03393	0.916996	1.02978	1.16926	1.18663	1.0324	1.10407	1.05795	0.95099	0.887127	0.921936	0.696835	0.762746	0.954195	1.08666	0.964309	0.948877	1.08347	0.833264	0.920375	1.08583
	5th	0.178901	1.3888	2.31737	2.06376	1.712	1.36042	1.45113	1.99582	1.92455	1.74074	1.55931	1.35374	1.58932	1.32476	1.34876	1.25908	1.35632	1.51257	1.51641	1.39633	1.31888	1.13339	1.01136	1.05086	1.12831	1.15961	0.92477	0.854791	0.810582	0.80144	0.945407	0.995127	1.18879	1.25757	0.964212	1.03862	1.18008	1.4178	1.33357	1.17125	1.02834	1.15532	1.12934	1.20231	1.31152	1.06187	0.861312	0.998886
	6th	0.278476	1.11398	1.78583	2.22556	1.78099	1.39979	1.45705	1.5663	1.6364	1.68109	1.61222	1.24059	0.990464	1.00535	1.00785	1.22112	1.36198	1.32431	1.25082	1.04988	1.16444	1.19596	1.13867	1.03355	1.36152	1.36123	1.28126	1.11213	1.11375	1.12292	1.12847	1.44895	1.44132	1.26365	1.36001	0.870914	1.08253	1.50232	0.97209	1.14482	0.885156	0.845206	0.993787	0.970643	1.24218	1.19246	1.11789	1.01063
	7th	0.17134	1.07569	1.91406	1.702	1.82733	1.80503	1.45645	1.64979	1.33818	1.58883	1.50555	1.13161	1.04791	1.15148	1.44896	1.85564	1.86719	1.2723	1.22832	0.92438	0.900473	0.907144	0.98277	1.07022	1.2045	1.0419	0.913362	0.989946	1.01834	0.913782	0.980785	0.962237	1.04496	1.05307	1.22755	1.38712	1.45586	1.24742	1.29787	1.48648	1.29252	1.20931	1.05735	1.25892	1.32616	1.12374	0.940271	1.18979
	8th	0.303606	0.948607	1.39482	1.43396	1.38606	1.60942	1.84946	1.78145	1.51493	1.44379	1.56914	1.40087	1.54185	1.51726	1.60704	1.33545	1.4402	1.05701	1.2372	1.36008	1.04365	1.20881	1.4811	1.10856	1.0118	1.26598	0.915621	1.07394	1.00917	0.934899	0.898016	1.08019	0.91932	0.983538	1.11862	1.42924	1.34774	1.07658	1.02222	1.179	1.00282	1.15656	0.989756	0.707765	0.850658	0.78828	0.930836	0.908874
Mouse3	1st	2.96375	1.86489	2.07224	2.09098	1.95132	1.93261	2.07403	2.01227	2.10138	2.32827	2.07144	1.74532	1.81172	1.89656	2.12038	1.98014	2.10303	2.04942	1.78377	1.6311	1.82062	1.62048	1.48983	1.25884	1.34479	1.28463	1.27553	1.1836	1.0987	1.15204	1.39096	1.44752	1.48763	1.32583	1.2726	1.36572	1.37784	1.47488	1.49203	1.35681	1.31868	1.213	1.27729	1.143	1.34601	1.32152	1.29142	1.45043
	2nd	2.6746	1.95035	2.15322	1.9628	1.84281	1.85768	1.92208	2.04858	2.03834	1.9522	1.65952	1.98471	1.98055	1.52611	1.72907	1.75638	1.85028	1.97409	1.60447	1.55328	1.47626	1.34132	1.2812	1.25197	1.177	1.4755	1.40805	1.14538	1.01757	1.136	1.07143	1.18557	1.22329	1.35482	1.17867	1.16965	1.18623	1.38012	1.27308	1.14492	1.20671	1.03275	1.22432	1.2306	1.09235	1.12631	1.18133	1.26805
	3rd	3.01867	2.29039	2.22622	2.56488	1.86663	1.71329	1.68395	1.34789	1.4047	1.47336	1.51233	1.28033	0.978177	1.00744	1.26706	1.52666	1.23981	1.12923	1.28717	1.13254	1.20546	1.00625	1.179	1.18461	1.15256	1.43057	1.46522	1.5348	1.35279	1.41409	1.17086	1.35126	1.17606	1.50402	1.4532	1.21074	1.00524	1.04386	1.02225	0.901377	1.0829	0.94733	1.11585	1.01769	1.26864	1.13758	1.18052	1.20507
	4th	3.48005	2.85104	2.95771	2.60767	2.86482	2.29092	2.33307	2.08705	1.74634	1.67048	1.82412	1.57861	1.21928	1.30528	1.28512	1.31807	1.28475	1.25715	1.28346	1.04445	0.942195	1.12543	1.09284	1.03103	0.97215	1.07031	1.09362	1.02273	1.07262	1.22852	1.3292	1.16108	1.25106	1.45433	1.21947	0.863991	1.01379	1.16908	1.24625	1.09588	1.12577	1.26152	1.25622	1.29132	1.13942	0.981809	1.16802	1.2182
	5th	3.3915	2.10546	2.11849	2.08697	1.90376	1.99451	1.85524	1.72235	1.52806	1.54402	1.34249	1.35708	1.63369	1.27332	1.22638	1.30787	1.33405	1.16401	1.0687	1.05876	1.22244	0.925212	0.965669	1.1	0.933505	0.920854	0.755845	0.915252	1.01338	1.01824	1.12863	1.11477	0.977569	0.907837	1.03334	1.05367	0.982124	0.829192	1.00896	1.10817	1.06135	0.889155	0.941163	0.971825	1.05702	1.04892	0.905771	0.88061
	6th	3.65575	1.89117	1.95807	1.86451	1.69345	1.76911	1.70347	1.88115	1.6846	1.57331	1.62595	1.47605	1.40567	1.41497	1.47325	1.635	1.51001	1.28429	1.2373	1.20683	1.20496	1.15579	1.10378	1.04584	1.1669	1.14393	1.11138	1.11979	1.08028	1.29871	1.30383	1.18093	1.20399	1.28793	1.19168	1.26179	1.24596	1.29659	1.10459	0.918915	1.13528	1.05943	0.999849	1.03805	1.07887	1.03191	1.13914	1.38067
	7th	3.63717	2.06583	1.91084	1.68802	1.59692	1.69768	1.28585	1.21814	1.37818	1.3014	1.24547	1.43929	1.34866	1.50766	1.30303	1.22942	1.15258	1.08835	0.90867	0.915296	1.13374	1.02797	1.12647	1.00162	1.00693	1.23872	1.14623	1.11528	1.30336	1.20804	1.24474	1.25541	1.12217	1.33144	1.50706	1.47293	1.16376	1.183	1.20517	0.99347	0.97477	1.23207	1.19506	1.30479	1.15765	1.24254	1.30113	1.22591
	8th	3.76332	1.73799	1.58055	1.88208	1.847	1.71264	1.47724	1.80399	1.64552	1.45889	1.46302	1.2621	1.48407	1.50077	1.31618	1.29863	1.39451	1.38947	1.2672	1.07261	1.05266	1.27132	1.23065	1.09211	1.22201	1.27124	1.13952	1.20168	1.42666	1.40598	1.48566	1.33974	1.26839	1.38265	1.40774	1.12707	1.47441	1.42742	1.38526	1.46431	1.47738	1.24659	1.32251	1.1606	1.02392	1.16704	1.31967	1.23857
Mouse4	1st	1.63787	1.06411	1.17932	1.50284	1.85504	1.67297	2.24851	2.95579	3.66917	2.97065	2.64913	2.18526	1.8627	1.6983	2.22963	2.58395	2.09774	1.97706	1.72835	1.50361	1.46818	1.30509	1.24238	1.04281	1.17602	1.36235	1.05948	0.95783	1.22436	1.227	1.00651	1.07087	1.07013	1.11407	1.1919	1.19439	1.04009	1.23931	1.30557	1.09682	1.21448	1.078	1.25352	1.29765	1.09186	1.08048	1.02815	1.22535
	2nd	1.59033	1.58556	1.5859	1.66639	1.83304	2.14657	2.16516	2.11214	2.2036	2.06719	2.27433	1.54512	1.56701	1.45527	1.35262	1.64722	1.40081	1.29539	1.38443	1.46984	1.27443	1.53424	1.44793	0.999382	1.21184	1.19749	0.950114	0.960455	0.910261	1.06626	1.25017	1.15741	1.0015	1.02695	1.01012	1.11012	1.06917	1.06048	0.938118	1.00006	1.17399	1.15408	1.02544	0.978436	1.01935	0.916086	0.865647	1.27494
	3rd	0.738847	1.71617	1.93597	1.74878	1.93942	2.4848	2.30326	2.53666	1.99128	1.55303	1.31168	1.41495	1.42804	1.52421	1.42346	1.28436	1.21318	1.21288	1.20215	1.21758	1.04314	0.980339	1.1234	1.02801	0.997326	0.971895	0.963614	1.16309	1.21372	1.0415	1.05267	1.05506	1.10247	0.911236	0.917801	1.19235	1.1719	0.841772	1.1209	1.26173	1.17385	1.12466	1.19141	1.12419	1.19131	1.1483	1.18227	1.16434
	4th	0.843146	1.19303	1.6259	1.70616	1.46331	1.71465	1.78641	1.60877	1.57151	1.46247	1.42474	1.34606	1.21649	1.11956	1.22451	1.11903	1.26104	1.21813	1.13249	1.10992	1.0614	0.975284	0.937581	0.917235	1.19022	1.12398	1.01647	1.0354	1.01337	1.01019	0.993639	1.09805	0.989506	0.805818	1.06735	1.02092	1.07773	1.03	1.04569	1.05542	0.993737	0.798612	0.923878	0.985744	1.0644	1.0345	0.956899	0.882196
	5th	0.873965	1.96056	1.93911	2.32019	1.98432	2.01963	1.92922	1.58284	1.49752	1.35293	1.61322	1.42552	1.14197	1.06462	0.946757	1.23436	1.16508	0.969417	0.991891	1.07482	1.18841	1.00926	1.14583	0.955311	0.883432	0.837508	0.805223	0.906195	0.79812	0.876934	1.06196	0.907875	0.902622	0.909403	0.956388	0.840942	0.921629	0.777496	0.941192	0.960357	0.919054	0.859551	0.908915	1.04525	0.961303	0.763984	0.864741	0.945052
	6th	1.25584	1.29722	1.11724	1.33557	1.82431	2.02036	1.38187	1.57455	1.59435	1.35698	1.23711	1.40705	1.59106	1.63298	1.41802	1.20839	1.21527	1.02717	1.04811	0.954153	0.795364	1.08948	1.07048	0.879726	0.735785	0.913705	1.21003	1.11192	0.92042	0.72999	0.779983	0.897621	1.0712	0.995993	0.900413	0.988114	0.903867	0.828309	0.816645	0.968633	1.02064	1.00632	1.12922	0.98754	0.904917	0.812456	0.950664	1.08392
	7th	0.912382	1.39315	1.56555	1.25241	1.46318	1.58488	1.29463	1.38251	1.14003	1.31919	1.22226	1.13439	1.27445	0.842308	1.00917	1.05764	0.78851	1.24661	1.12075	1.06172	0.879988	0.780623	1.00171	1.12877	0.799017	0.839879	0.936154	1.07185	0.956332	1.05763	1.09773	1.01505	1.22118	1.02557	1.03922	1.05901	1.21663	1.42606	1.18179	1.02652	1.00798	1.06445	0.713453	0.766227	0.799675	0.998085	1.0423	1.28033
	8th	1.13617	1.07576	1.21553	1.39239	1.56885	1.71159	1.4612	1.74679	1.90289	2.08734	1.49934	1.08303	1.19127	1.15834	1.17749	1.01055	1.06908	1.29039	1.01547	1.10359	1.44067	1.37352	0.889919	1.06212	1.10492	1.09429	1.02182	1.11933	0.946848	1.19892	0.975611	0.907285	0.999985	1.08322	1.13129	1.08441	0.933529	1.09672	1.17463	1.03713	1.105	1.21568	1.10724	1.0145	0.976775	0.854937	0.845257	0.865423
Mouse5	1st	0.770097	1.06838	1.23892	1.39504	1.43306	2.06738	1.97295	2.14459	2.40096	2.78008	2.98648	2.55064	2.26862	2.02265	2.4564	2.60383	1.80258	1.63326	1.80358	1.61367	1.58082	1.41386	1.36297	1.07124	1.12681	1.19471	1.0703	1.03874	1.0393	1.15238	1.20344	1.13672	1.20361	1.30181	1.25047	1.56711	1.35656	1.10057	1.10164	1.35223	1.51169	1.59126	1.3981	1.49842	1.63443	1.65735	1.56068	1.3345
	2nd	0.640616	1.13207	1.36928	1.58939	2.10267	2.37097	2.00417	2.04886	2.24876	2.03076	1.87903	1.72943	1.4266	1.27586	1.2359	1.17878	1.42512	1.39922	1.35545	1.22892	1.55522	1.35316	1.28889	1.36472	1.25143	1.06746	0.9921	1.26532	1.19448	1.15884	1.18238	1.32285	1.62023	1.50194	1.21854	1.41556	1.40602	1.55907	1.46288	1.49966	1.69864	1.28673	1.18362	1.35861	1.4974	1.63827	1.43172	1.4073
	3rd	0.798221	1.94834	2.66071	2.72587	2.70139	2.71839	2.45328	2.62162	1.98227	1.69431	1.75598	1.57225	1.5765	1.32721	1.15012	1.29093	1.26359	1.28994	1.25064	1.18603	0.978956	1.0703	0.97157	1.00432	0.96918	1.0074	1.02182	0.94991	0.88911	0.929262	0.87607	0.954004	0.986489	0.968501	1.11667	1.02893	1.06386	1.12611	1.04831	0.956228	1.41122	1.13273	1.19463	1.15938	1.03512	1.07464	1.03014	1.28021
	4th	0.701588	1.62321	2.43668	2.52505	2.02053	2.24599	1.95033	1.79381	1.97961	1.62425	1.72666	1.43269	1.23373	1.19137	1.13323	1.12741	1.28179	1.27311	1.34549	1.34451	1.02785	0.873639	0.946533	1.02222	1.05499	1.20733	1.27754	1.20245	1.08819	1.00529	1.13232	1.08191	1.079	1.40113	1.06246	1.02828	1.10812	1.20614	1.42352	1.42273	1.12657	1.44385	1.57631	1.25846	1.58182	1.53524	1.25096	1.42854
	5th	1.08809	1.5177	1.89471	2.11322	2.01717	1.768	1.82914	1.75414	1.83251	1.74642	1.67573	1.63641	1.18983	1.16142	1.50654	1.47875	1.34589	1.48908	1.44778	1.24952	1.31158	1.55587	1.34559	1.15594	1.25844	1.34863	1.10288	1.21322	1.05105	1.18192	1.06932	1.03579	1.18803	1.22541	1.23774	1.1118	1.20782	1.29563	1.27421	1.3803	1.29728	1.28001	1.28607	1.42998	1.21045	1.29558	1.15987	1.23193
	6th	0.977441	1.34413	1.52382	2.0173	2.16279	1.99126	1.9928	1.49975	1.40378	1.20606	1.75585	1.84683	1.46456	1.33529	1.18916	1.17894	1.27955	1.12058	1.251	1.18235	0.932298	1.19386	1.33352	1.1375	1.00279	1.10114	1.04711	1.37143	1.06262	1.23567	1.02927	1.28123	1.34099	1.38841	1.48643	1.34069	1.41717	1.55756	1.44244	1.41852	1.62853	1.53235	1.48053	1.62105	1.44302	1.19568	1.2333	1.76694
	7th	0.647801	1.43406	1.69348	1.90795	1.79818	1.69344	1.6915	1.62567	1.73248	1.89693	1.74348	1.73585	1.5268	1.12399	1.07909	1.37913	1.46662	1.293	1.29057	1.12367	1.31818	1.38277	1.27614	1.39988	1.23589	1.13794	1.02179	1.4266	1.33583	1.2358	1.21672	1.28211	1.48548	1.56182	1.50649	1.45494	1.17289	1.21215	1.37061	1.52153	1.49484	1.35168	1.40931	1.38642	1.65366	1.67584	1.56224	1.41385
	8th	0.842351	2.20238	2.04946	1.77628	1.54439	1.31862	1.58108	1.6547	1.73715	2.01188	1.56765	1.25712	1.19458	0.977588	1.1543	1.39518	1.30503	0.771705	0.929202	1.01262	1.05532	1.30926	1.36103	1.42944	1.05853	1.18584	1.40501	1.20343	1.18368	0.898254	1.03375	1.20086	0.980555	1.5282	1.38771	1.10217	1.0741	1.38139	1.09669	1.07615	1.40848	0.875684	1.12208	0.967606	1.04511	1.09423	1.3663	1.24466
Mouse6	1st	1.11313	1.14223	1.03724	1.11857	1.30854	1.51246	1.54099	1.94075	1.81667	1.69451	1.90693	1.81787	1.78398	1.43072	1.48116	2.19239	2.12365	1.76531	1.43984	1.53423	1.67369	1.65701	1.50812	1.28361	1.12402	1.15286	1.39055	1.27278	1.31089	1.30251	1.42162	1.08152	1.08051	1.37514	1.18988	1.33131	1.27931	1.36173	1.4289	1.34459	1.51271	1.41616	1.50159	1.46974	1.16732	1.18294	1.44904	1.55219
	2nd	1.08525	1.4282	1.50625	1.71804	1.64875	1.65269	1.36952	1.23022	1.57086	1.21721	1.40495	1.37573	1.09027	1.31654	1.5807	1.5198	1.29624	1.52113	1.2218	1.06581	1.24962	1.17664	1.08607	1.12156	1.20425	1.17053	0.990134	1.09606	1.24243	1.15749	1.03677	1.29316	1.21694	1.14444	1.04218	1.05087	1.30409	1.30014	1.17545	1.04917	1.36924	1.06217	1.21093	1.18904	0.990863	1.19825	1.0802	1.01729
	3rd	1.29454	1.68601	2.08913	1.93344	2.20425	1.94493	1.64043	1.44068	1.52517	1.63385	1.80525	1.47832	1.30927	1.34502	1.43917	1.32458	1.33499	1.20027	1.30699	1.10313	1.18049	1.10666	1.1039	1.27411	1.21052	1.02206	0.870518	0.861615	1.13558	0.971641	1.27048	1.2561	1.20048	1.09802	1.17006	1.16449	1.05388	1.28647	1.21169	1.07967	1.14039	1.35582	1.40787	1.06711	0.999785	1.23591	1.22144	1.03285
	4th	1.09161	1.48223	1.64431	1.50836	1.20113	1.58239	1.70402	1.37891	1.15993	1.23042	1.60853	1.112	0.968898	1.19133	1.1837	0.911962	0.994966	1.10133	1.25774	1.17961	1.10675	1.05165	0.929392	1.03451	1.0693	1.06252	1.03243	1.13242	1.10474	0.867231	1.00758	1.09339	0.826354	0.921203	1.06215	1.07928	1.02456	1.07658	1.02876	1.12964	1.23386	1.12821	1.11511	1.03429	0.987781	1.0915	0.980098	1.05837
	5th	1.79703	1.37676	1.5079	1.41861	1.33547	1.27667	1.45108	1.54547	1.35029	1.23442	1.43291	1.37262	1.28104	1.67793	1.65919	1.45055	1.32507	1.04129	1.01282	1.2033	1.22863	1.09464	1.18533	1.1062	1.10522	1.01397	1.22674	1.48168	1.29337	1.11853	1.31289	1.26395	1.0783	0.939277	1.14664	1.32819	1.15017	1.08595	1.23292	1.17173	1.22548	1.09229	0.999745	1.13079	1.17244	1.02797	1.16119	1.21069
	6th	1.71251	1.24837	1.26529	1.24627	1.32896	1.40511	1.2499	1.15179	1.08987	1.13358	1.22516	1.22806	1.11239	1.16147	1.2043	1.214	1.16676	1.03599	1.15208	1.10347	1.28949	1.15354	1.03542	1.15243	1.25139	1.39576	1.32147	1.04982	1.05816	1.1794	1.10116	1.16524	1.01303	1.12353	1.13645	0.968846	1.07683	1.15338	1.40524	1.20547	1.09693	1.28496	1.14109	1.10262	1.06241	0.924988	1.13768	1.17523
	7th	1.60466	1.25949	1.22647	1.17276	0.937293	1.18039	1.26085	1.5466	1.14397	0.873841	1.05329	1.33516	1.42123	1.27476	1.11672	1.09838	0.93221	0.941183	0.980601	0.932657	1.10737	1.0412	0.888647	1.19809	1.3063	1.43922	1.52639	1.25291	0.991333	0.842463	0.806175	0.805653	1.08678	1.31397	1.30998	0.924277	1.07873	1.26928	0.947917	1.19648	1.18614	1.03353	1.11967	0.942854	0.92772	1.14655	0.882822	0.874025
	8th	1.37525	1.54564	1.57521	1.34052	1.08399	1.17006	1.04945	1.10873	1.00135	0.98426	0.943317	1.09847	1.16183	1.05161	1.0067	1.04477	1.12954	1.06485	0.920082	1.0649	1.12531	0.929572	1.07316	1.07561	1.17877	1.07522	1.00775	0.852923	1.00529	1.05075	1.01864	1.00314	1.10884	1.13367	1.20036	1.29053	1.21441	1.20692	1.25384	1.30019	1.16526	1.08495	1.1999	1.18485	1.05494	0.973714	0.895443	0.875395
Mouse7	1st	2.03114	1.89854	1.82212	2.85795	3.01506	2.69552	2.52211	2.0932	2.01873	1.99712	2.33025	2.2873	1.76808	1.53741	1.70302	1.64208	1.16179	1.50535	1.75925	1.56395	1.48388	1.21897	1.09585	1.09686	0.777245	0.885206	1.03897	0.921978	0.942119	0.887676	1.03301	1.16793	1.17133	1.01172	1.00712	1.27505	1.20709	1.02542	1.19437	1.1764	1.11836	1.22355	0.915823	0.880349	0.967744	0.930553	0.738515	0.737696
	2nd	1.6306	1.87434	2.83328	3.36763	2.79637	2.64006	2.47988	2.32619	2.23428	1.79471	1.92205	1.43981	1.54406	1.32509	1.23789	1.23168	0.970237	1.14064	1.09692	1.14245	1.1692	0.922645	0.99597	1.03048	0.970643	0.809485	0.927224	0.816646	1.00078	1.02451	1.01939	1.06813	0.951295	0.930116	1.04963	1.00294	0.909193	0.976083	0.98498	0.948174	0.774478	0.988962	0.99691	0.821547	0.90321	0.660777	0.844586	0.89136
	3rd	1.83333	1.97084	2.30331	2.17766	2.65553	2.5229	1.94461	1.66162	1.81582	1.71136	1.46066	1.21859	1.53776	1.60564	1.19481	1.31242	1.2103	1.12991	1.22697	1.07537	1.16924	1.09185	1.16331	1.13324	0.858838	0.981904	0.969328	0.927947	0.993469	1.05882	0.942003	0.95185	1.03173	0.914454	0.754435	0.925028	0.987838	0.886272	0.775807	0.731733	0.946983	1.01626	0.833071	0.809825	0.806657	0.68256	0.738594	0.797463
	4th	1.44301	1.51802	2.26786	2.16925	1.91048	1.59919	1.5541	1.47725	1.52883	1.25857	1.20136	1.28942	1.22806	1.34075	1.19252	1.00385	0.926857	0.854665	0.952291	1.11599	0.985241	0.915546	1.0025	0.855524	0.872862	0.785527	0.66156	0.797521	0.748049	0.858494	0.786191	0.71344	0.691152	0.792538	0.859024	0.863436	0.781634	0.826172	0.812967	0.815406	0.807614	0.83026	0.622032	0.651838	0.724566	0.761506	0.862039	0.807615
	5th	1.62296	1.53067	2.287	2.39228	2.30831	1.89796	1.24468	1.12509	1.33096	1.25797	0.933102	1.06357	1.13228	1.23181	1.42576	1.19658	0.84646	0.811867	0.741787	0.738897	0.805882	0.753671	0.685323	0.736523	0.750741	0.60519	0.786424	0.71423	0.906408	0.89654	0.773392	0.871204	0.907546	0.824139	0.915406	0.777287	0.64278	0.718372	0.734915	0.897787	0.855549	0.72191	0.74481	0.828656	0.677137	0.923451	0.775127	0.806875
	6th	1.48729	1.90687	2.75699	2.27528	1.93933	1.6681	1.36533	1.2179	1.12672	1.1522	1.23524	1.13323	1.17367	1.54043	1.06401	0.820071	0.87353	0.880475	0.791618	0.750735	0.840965	0.753	0.644924	0.718785	0.83428	0.882474	1.12062	0.978622	0.857559	0.943425	0.828634	0.701485	0.860123	1.00204	0.972924	0.923794	0.946957	0.978812	0.853004	0.929784	0.821254	0.866773	0.975607	0.934807	0.93828	0.957475	1.05015	1.05283
	7th	1.4769	1.4968	2.12519	2.41651	2.26621	1.80848	1.30936	1.3512	1.57035	1.24074	1.02172	1.2505	1.11605	1.26831	1.24039	1.03432	0.876601	0.713743	0.822317	0.730048	0.724331	0.988853	0.838988	0.787275	1.13038	0.866956	0.975134	1.05123	1.05823	1.12076	0.921954	0.905729	0.989876	0.995967	0.808706	1.00013	0.829882	1.12559	1.21109	1.00696	0.766053	0.754168	0.699883	0.812568	0.680478	0.661725	0.622222	0.941126
	8th	2.26314	1.75647	1.61299	1.98489	2.0197	1.71339	1.40221	1.12042	1.39661	1.337	1.52146	1.51222	0.971566	0.926769	0.921874	0.909864	0.91796	0.926781	0.907913	1.09143	0.962195	0.81707	0.758055	0.849701	0.926463	0.903988	0.891918	0.806346	0.842151	0.801528	0.865431	0.909986	0.918746	0.870996	0.921062	1.0592	0.813953	0.899959	0.899412	0.743381	0.79959	0.812383	0.782153	0.710967	0.872402	0.728961	0.762091	0.833788
Mouse8	1st	0.747743	0.835066	1.01734	1.52418	1.60963	1.62451	1.61583	1.80476	1.41339	1.49817	1.62584	1.50935	1.55758	1.21701	1.07631	1.30816	1.63863	1.60595	1.48129	1.37309	1.37158	1.3266	1.33681	1.34154	1.00386	0.817905	0.814252	0.873728	1.20805	1.35153	1.07052	1.13139	1.38273	1.39681	1.63042	1.6144	1.47212	1.3638	1.12546	1.32059	1.39577	1.26606	1.34191	1.17629	1.37543	1.09017	1.14557	1.06157
	2nd	0.420441	0.995009	1.21152	1.76063	1.67607	2.12341	1.92326	1.88493	1.79804	1.78718	1.72029	1.43959	1.21945	0.967017	1.06459	1.25556	1.42628	1.51615	1.26411	1.28397	1.50159	1.42318	1.24644	1.19892	1.01931	0.994829	1.18033	1.37296	1.2835	1.39507	1.29476	1.07609	1.15216	1.16315	1.26264	1.45574	1.36081	1.50684	1.48618	1.24949	1.46853	1.48723	1.20321	1.46991	1.45379	1.12168	1.39952	1.30431
	3rd	0.818784	1.18441	1.35165	1.38458	1.53373	1.47183	1.51773	1.4354	1.24469	1.2875	1.15335	1.08381	1.12608	1.17012	0.936192	1.144	1.19352	1.24235	1.16259	1.15937	1.07795	1.12531	0.944241	1.11108	1.11863	1.06722	1.15246	1.16362	1.01462	1.12022	1.21746	1.40573	1.329	1.0248	1.14049	1.05161	1.13273	1.40691	1.18805	1.17588	1.28528	1.40967	1.39205	1.32827	1.28954	1.14029	1.01066	1.20716
	4th	0.803655	0.97588	1.40679	1.51964	1.55058	1.56814	1.58408	1.59851	1.43969	1.64535	1.33666	1.08524	1.23774	1.22698	1.00748	1.09245	1.09545	1.37617	1.22387	1.14108	1.01683	1.04324	0.95012	1.01792	1.08573	1.11478	1.01939	1.08528	1.14333	1.15078	1.24371	1.1953	1.04391	1.14857	0.997085	0.969003	1.13662	1.09109	1.29501	1.49464	1.44442	1.64939	1.36165	1.37884	1.23523	1.00088	1.12028	0.976234
	5th	0.820892	0.929662	1.12739	1.34169	1.44384	1.78368	1.70373	1.7246	1.40941	1.36876	1.11917	1.23156	1.3775	1.17561	0.9378	1.09797	1.29623	1.29893	1.43717	1.34431	1.21439	1.24941	1.37591	0.908382	0.914297	1.17874	0.992447	0.894261	1.0646	1.22057	1.34927	1.29053	1.18582	1.21657	1.50172	1.53665	1.28472	1.18316	1.04943	1.05762	1.19242	1.14125	1.24307	1.2038	1.24611	1.22987	1.24429	1.22776
	6th	1.0044	1.01308	1.13535	1.42534	1.3424	1.31178	1.23531	1.18954	1.19201	1.55829	1.42176	1.05891	1.03799	0.719711	0.58878	0.612448	0.919602	1.02689	1.22969	1.10528	1.22727	1.32061	1.20378	1.0729	1.0685	0.996261	1.11327	1.16793	1.14122	1.20842	1.42896	1.15713	1.02264	1.1356	0.940063	0.952057	1.07438	0.918101	1.15055	0.967404	0.97729	1.1188	1.16234	1.00885	1.04987	1.07172	1.06679	1.12309
	7th	0.746266	1.13574	1.54306	1.64598	1.5241	1.41658	1.34395	1.28304	1.36683	1.42063	1.3226	1.26349	1.41913	1.42274	1.3121	1.18858	1.18603	1.36531	1.32492	1.2322	1.23341	1.20271	1.23356	1.19619	1.19738	1.08854	1.09501	1.34267	1.15448	1.07669	0.906979	0.990113	1.05904	1.03251	1.05969	1.06351	1.14153	1.02195	1.07664	1.17951	1.08883	1.17988	1.26481	1.4229	1.30115	1.28572	1.26936	1.00296
	8th	0.531143	1.07279	1.3172	1.42998	1.47773	1.47104	1.44455	1.36172	1.37651	1.45329	1.3387	1.18168	1.16005	1.68564	1.37023	1.07397	1.03283	1.17218	1.14623	1.10618	1.09071	0.949621	0.906569	1.05708	1.20891	1.02492	0.952303	1.05541	1.33537	1.30896	1.20257	1.23154	1.15177	1.27665	1.24164	1.30726	1.43576	1.25218	1.07204	1.17765	1.30428	1.46191	1.13516	1.00455	1.49251	1.24846	1.02196	1.08031
Mouse9	1st	2.36146	1.91112	1.19761	1.22628	1.46453	1.81916	2.1395	2.7798	2.37599	2.12956	2.08974	1.45924	1.74113	2.20068	2.28123	2.36052	2.57045	2.39253	2.23457	1.96606	2.1113	1.7847	1.65358	1.51718	1.11199	0.777722	0.887198	0.925492	0.885438	1.01362	1.07642	1.20977	0.887782	0.890881	1.15524	1.18181	1.03582	1.18159	1.2342	1.23679	1.24403	1.02579	1.26762	1.35272	0.96111	0.995659	0.986748	1.07512
	2nd	0.746949	0.976483	1.31484	1.57556	1.83557	2.10358	2.37029	2.42603	1.85556	1.64857	1.82513	1.5113	1.75569	1.49326	1.58857	1.7639	1.99517	2.04399	1.59707	1.50734	1.54707	1.2499	1.30439	1.08204	1.06656	1.11924	1.06159	0.963962	0.924315	1.08248	1.20081	1.16599	1.01852	1.04017	1.13898	1.13771	1.39842	1.29603	1.19917	1.10712	1.12685	1.32439	1.17553	1.26813	1.01919	1.06743	1.14599	1.08627
	3rd	0.574766	1.33228	1.68248	1.82161	2.4475	2.5271	2.11412	2.5587	1.99026	2.12631	1.54083	1.48156	1.27528	1.34413	1.73514	1.70466	1.75384	1.70899	1.43015	1.36149	1.26343	1.18635	1.09686	1.05427	1.07763	0.988724	0.806421	1.17264	1.17014	1.17073	0.999402	0.976287	0.824552	1.08056	1.16095	0.925042	0.980973	1.11224	0.893666	0.981983	1.04026	0.91518	0.965147	1.05505	1.10595	1.09975	1.15385	1.15027
	4th	0.771388	0.931807	1.38022	1.82949	1.82171	1.67479	2.20152	2.12116	1.65366	1.54175	1.55407	1.0521	1.02752	1.4141	1.60973	1.86657	1.33235	1.47389	1.29726	1.33409	1.43978	1.23796	1.30159	1.40705	1.29525	1.1475	0.944646	1.11076	1.01671	0.922252	1.06845	1.32093	1.24302	1.00069	0.860033	1.05464	0.997382	0.921119	1.192	1.24833	1.15812	1.06669	1.09889	1.2015	1.16561	1.28801	1.16258	0.908592
	5th	0.630099	1.41481	1.83985	1.8645	1.88595	2.33333	2.29784	2.17321	1.68385	1.48963	1.51473	1.35267	1.17958	1.02517	1.28924	1.57486	1.40152	1.19087	1.10613	1.2878	1.22026	1.26217	1.09391	0.927537	0.853285	0.801224	0.917296	0.948237	0.921317	0.874603	0.963229	1.04586	0.927736	1.02913	1.03028	0.846764	0.866402	0.935216	0.90038	1.03731	1.12107	1.18332	1.06155	0.97859	0.995718	0.988126	0.92772	0.835757
	6th	0.964677	1.77528	2.19796	2.15102	1.89439	1.90026	1.88275	2.10151	1.90386	2.1971	1.55411	1.09981	1.06661	1.29744	1.50926	1.14025	1.49907	1.61258	1.22551	1.32707	1.06295	1.04203	1.07645	0.910712	0.916288	0.975879	1.0255	0.768978	0.795512	0.951604	0.871948	0.950719	1.10208	0.957523	0.819264	0.94593	1.12445	1.05025	0.855779	0.820124	0.775715	0.797611	0.911452	0.966718	1.06671	0.939856	1.00501	1.21331
	7th	0.785524	1.1753	1.46544	1.79818	1.97004	1.89794	2.05411	1.89379	1.40537	1.55139	1.26268	1.19194	0.998358	1.0892	1.06734	1.11525	1.0724	1.1905	1.35529	1.33625	1.10461	0.928022	0.853422	1.00829	1.03189	1.1008	1.13917	0.951393	1.05252	1.01491	0.923367	0.954692	0.940327	1.08986	1.29344	1.12833	1.08785	0.987564	0.961586	0.890398	1.02802	1.10974	0.955637	1.06328	0.865697	0.870409	0.978778	0.974457
	8th	1.36601	1.3448	1.40002	1.35585	1.74525	1.80092	2.01217	2.13578	1.58293	1.38504	1.34869	1.13214	1.0317	1.28904	1.2587	1.32546	1.57024	1.30076	1.16715	1.03555	1.08397	1.2489	1.20672	1.05322	0.852071	0.91703	0.911781	1.04106	1.05962	0.847999	0.986668	0.997417	0.962985	1.03451	1.03823	0.935031	0.93721	1.2143	1.14647	1.03937	0.915207	0.821518	1.13459	1.45922	1.19586	1.08224	1.00088	0.782839
Mouse10	1st	2.17851	1.60627	1.69289	1.81125	1.6225	1.94625	2.47379	2.14906	2.4654	2.10645	1.72767	1.83593	1.63778	1.937	1.90508	2.71291	2.27741	2.1846	1.97071	1.70854	1.50543	1.23916	1.28619	1.60275	1.47286	1.49853	1.26586	1.24122	1.3847	1.16609	1.16253	1.08252	1.11376	1.14323	1.37465	1.3629	1.39364	1.35008	1.16496	1.13902	1.13768	1.26414	0.922736	0.946782	1.31394	1.41496	1.08444	0.93711
	2nd	1.5993	1.68503	1.89517	2.03531	1.77807	1.93889	2.1484	2.25944	2.41608	1.85492	1.546	1.32192	1.58259	1.73095	1.31796	1.3723	1.17218	1.39875	1.29726	1.28403	1.23557	1.16506	1.12029	1.34585	1.04035	1.13622	1.14568	1.29519	1.25284	1.16305	1.07867	1.03283	1.15224	1.12831	1.13114	1.17764	0.95821	1.04457	1.12825	0.984656	0.92612	0.840747	0.910667	1.09796	1.00479	0.988165	0.953264	1.2848
	3rd	1.5145	2.37903	2.82404	2.73227	2.6364	2.3012	2.41794	2.29286	1.89098	1.81239	1.5681	1.40233	1.64167	1.47782	1.35272	1.37964	1.26323	1.36747	1.34612	1.2971	1.16933	1.1916	1.15875	1.21772	1.22175	1.42583	1.38967	1.18679	0.97719	0.91997	1.33816	1.11883	1.17548	1.21365	1.14303	1.01283	1.10694	0.992435	1.07036	1.17812	1.22373	1.13283	1.13098	1.07648	1.10786	0.850988	0.999854	1.00489
	4th	1.18818	1.39108	1.49961	1.5631	1.62791	1.66823	2.03747	1.73621	1.56277	1.499	1.57132	1.30372	1.02077	1.14396	1.18631	1.21056	1.05431	1.10612	1.26306	1.24736	1.04974	1.14005	1.00398	1.11712	1.05323	1.06907	1.08029	0.954225	0.986931	0.883959	1.00311	1.00171	0.902904	1.16885	1.12818	1.13937	1.20291	1.042	1.03681	1.11466	1.02344	0.742552	0.823501	0.990285	0.934919	0.870036	0.967334	0.951842
	5th	1.1655	1.62312	2.10361	2.53394	2.61682	2.02729	1.9063	1.98406	1.57915	1.40407	1.73608	1.97152	1.50265	1.35811	1.39427	1.40497	1.12128	1.07755	1.07284	1.18839	1.04449	1.1987	1.17125	1.13213	1.09055	0.986368	0.965695	0.885006	0.906744	1.19931	1.10506	1.08358	0.988863	0.991117	0.82542	1.14593	1.33942	1.11394	0.936794	0.991642	1.07664	1.01415	1.01284	0.872907	1.03053	1.04572	0.852428	0.786688
	6th	0.9746	1.37406	1.52289	1.77167	1.67179	1.34743	1.33683	1.34569	1.39186	1.17938	1.3197	1.35234	1.47819	1.06249	0.96515	1.27906	1.13797	1.14177	1.11697	1.10481	1.07474	1.19851	1.10565	1.01013	1.06533	0.965453	1.12091	1.2243	1.54964	1.46262	1.3686	1.16981	1.04534	0.958671	1.02471	1.00895	1.06593	0.992548	1.2669	1.12252	0.899996	0.912004	1.19421	0.95046	0.862304	1.08529	0.928649	0.960833
	7th	1.12815	1.06899	1.31033	1.70724	1.65649	1.75341	1.45473	1.52765	1.89467	1.57748	1.42083	1.19931	1.41498	1.47557	1.38045	1.27542	1.24934	1.41675	1.56691	1.20329	1.19785	1.06613	1.0989	1.24605	1.20838	1.04097	1.07311	1.19368	0.904074	0.966717	1.08218	1.02486	0.955272	1.13256	1.32573	1.2666	1.27393	1.19842	1.16414	1.14651	1.16571	0.941554	0.939552	1.2126	1.21636	1.07685	0.946723	1.20597
	8th	1.34873	1.76931	2.26671	2.4768	2.01912	1.35886	1.51954	1.67223	1.59402	1.59417	1.24181	1.20907	1.40358	1.26872	1.5825	1.59459	1.36375	1.06894	1.01744	1.35513	1.31228	1.23822	1.18927	0.959105	1.00692	0.998568	0.983218	0.978046	0.93937	1.04249	1.08249	0.885914	1.08021	1.17794	1.14121	1.18556	1.25663	1.2698	1.19528	1.11333	1.08006	1.152	0.928353	0.987485	1.26676	1.35856	1.31267	1.00503
Mouse11	1st	2.17851	1.60627	1.69289	1.81125	1.6225	1.94625	2.47379	2.14906	2.4654	2.10645	1.72767	1.83593	1.63778	1.937	1.90508	2.71291	2.27741	2.1846	1.97071	1.70854	1.50543	1.23916	1.28619	1.60275	1.47286	1.49853	1.26586	1.24122	1.3847	1.16609	1.16253	1.08252	1.11376	1.14323	1.37465	1.3629	1.39364	1.35008	1.16496	1.13902	1.13768	1.26414	0.922736	0.946782	1.31394	1.41496	1.08444	0.93711
	2nd	1.5993	1.68503	1.89517	2.03531	1.77807	1.93889	2.1484	2.25944	2.41608	1.85492	1.546	1.32192	1.58259	1.73095	1.31796	1.3723	1.17218	1.39875	1.29726	1.28403	1.23557	1.16506	1.12029	1.34585	1.04035	1.13622	1.14568	1.29519	1.25284	1.16305	1.07867	1.03283	1.15224	1.12831	1.13114	1.17764	0.95821	1.04457	1.12825	0.984656	0.92612	0.840747	0.910667	1.09796	1.00479	0.988165	0.953264	1.2848
	3rd	1.5145	2.37903	2.82404	2.73227	2.6364	2.3012	2.41794	2.29286	1.89098	1.81239	1.5681	1.40233	1.64167	1.47782	1.35272	1.37964	1.26323	1.36747	1.34612	1.2971	1.16933	1.1916	1.15875	1.21772	1.22175	1.42583	1.38967	1.18679	0.97719	0.91997	1.33816	1.11883	1.17548	1.21365	1.14303	1.01283	1.10694	0.992435	1.07036	1.17812	1.22373	1.13283	1.13098	1.07648	1.10786	0.850988	0.999854	1.00489
	4th	1.18818	1.39108	1.49961	1.5631	1.62791	1.66823	2.03747	1.73621	1.56277	1.499	1.57132	1.30372	1.02077	1.14396	1.18631	1.21056	1.05431	1.10612	1.26306	1.24736	1.04974	1.14005	1.00398	1.11712	1.05323	1.06907	1.08029	0.954225	0.986931	0.883959	1.00311	1.00171	0.902904	1.16885	1.12818	1.13937	1.20291	1.042	1.03681	1.11466	1.02344	0.742552	0.823501	0.990285	0.934919	0.870036	0.967334	0.951842
	5th	1.1655	1.62312	2.10361	2.53394	2.61682	2.02729	1.9063	1.98406	1.57915	1.40407	1.73608	1.97152	1.50265	1.35811	1.39427	1.40497	1.12128	1.07755	1.07284	1.18839	1.04449	1.1987	1.17125	1.13213	1.09055	0.986368	0.965695	0.885006	0.906744	1.19931	1.10506	1.08358	0.988863	0.991117	0.82542	1.14593	1.33942	1.11394	0.936794	0.991642	1.07664	1.01415	1.01284	0.872907	1.03053	1.04572	0.852428	0.786688
	6th	0.9746	1.37406	1.52289	1.77167	1.67179	1.34743	1.33683	1.34569	1.39186	1.17938	1.3197	1.35234	1.47819	1.06249	0.96515	1.27906	1.13797	1.14177	1.11697	1.10481	1.07474	1.19851	1.10565	1.01013	1.06533	0.965453	1.12091	1.2243	1.54964	1.46262	1.3686	1.16981	1.04534	0.958671	1.02471	1.00895	1.06593	0.992548	1.2669	1.12252	0.899996	0.912004	1.19421	0.95046	0.862304	1.08529	0.928649	0.960833
	7th	1.12815	1.06899	1.31033	1.70724	1.65649	1.75341	1.45473	1.52765	1.89467	1.57748	1.42083	1.19931	1.41498	1.47557	1.38045	1.27542	1.24934	1.41675	1.56691	1.20329	1.19785	1.06613	1.0989	1.24605	1.20838	1.04097	1.07311	1.19368	0.904074	0.966717	1.08218	1.02486	0.955272	1.13256	1.32573	1.2666	1.27393	1.19842	1.16414	1.14651	1.16571	0.941554	0.939552	1.2126	1.21636	1.07685	0.946723	1.20597
	8th	1.34873	1.76931	2.26671	2.4768	2.01912	1.35886	1.51954	1.67223	1.59402	1.59417	1.24181	1.20907	1.40358	1.26872	1.5825	1.59459	1.36375	1.06894	1.01744	1.35513	1.31228	1.23822	1.18927	0.959105	1.00692	0.998568	0.983218	0.978046	0.93937	1.04249	1.08249	0.885914	1.08021	1.17794	1.14121	1.18556	1.25663	1.2698	1.19528	1.11333	1.08006	1.152	0.928353	0.987485	1.26676	1.35856	1.31267	1.00503
Mouse12	1st	0.854733	1.156	1.49843	1.69062	1.73539	1.93722	2.26175	2.66971	3.51973	3.92042	3.6622	3.14568	2.96278	2.60546	2.32564	2.6134	2.09454	1.79207	1.63172	1.54383	1.3854	1.48456	1.36635	1.22795	1.13478	1.08883	1.13254	1.11803	1.10702	1.10456	1.18209	1.32905	1.31307	1.28685	1.21987	1.28369	1.30905	1.2475	0.957145	1.06369	1.10296	1.19407	1.06787	1.1238	1.22244	1.16494	1.20305	1.21518
	2nd	0.806225	1.63673	1.69847	1.71265	1.81842	2.15794	2.16573	1.92526	2.19575	2.08937	2.13562	1.94832	1.79659	1.53949	1.40773	1.57751	1.28884	1.51287	1.30147	1.18558	1.08755	1.20677	1.06131	1.03193	0.948861	1.2499	1.14977	1.14355	1.28748	1.21301	1.20153	1.21246	1.14444	1.1506	1.14327	1.1333	1.1491	1.09584	0.995553	1.06334	1.11833	1.01187	0.888372	0.966823	1.02015	0.966348	0.861488	0.857201
	3rd	0.905177	1.95895	2.43558	2.25627	2.18971	1.94727	1.8132	1.83887	1.88104	1.81518	1.49975	1.43369	1.43513	1.41499	1.32061	1.19164	1.14803	1.11311	1.19822	1.08305	0.927024	1.05359	1.1738	1.27208	1.22365	1.13804	1.01531	0.850409	0.870396	0.828595	1.14015	0.989343	0.985845	1.2574	1.08603	1.02177	1.12943	1.12257	1.18245	1.25698	0.961196	1.07296	1.23505	1.26012	1.12629	1.17912	1.31642	1.21453
	4th	0.855056	1.36736	1.54694	1.9401	1.7916	1.94187	1.98713	2.06593	1.41715	1.0497	1.28539	1.23238	1.11945	0.835124	0.94457	0.985775	0.907152	0.993903	1.00476	0.997785	1.01609	0.941396	0.957818	1.05604	0.912811	0.837993	0.74284	0.943158	1.099	0.837122	0.88325	0.942724	0.747672	0.974929	0.977202	1.05214	1.38013	0.962509	0.876475	0.842862	0.964785	1.23383	1.12538	0.904102	1.12794	0.912905	0.849527	0.995336
	5th	0.85728	1.87463	2.28768	1.79629	1.60741	1.66405	1.88665	1.65072	1.21574	1.15766	1.36128	1.17084	1.11446	1.09953	0.947507	1.09212	0.916382	0.928472	0.978592	0.944166	0.866044	1.00915	1.12625	1.04589	1.13537	1.07024	0.960564	0.966507	1.11415	1.04691	1.1344	0.924361	0.929084	0.908488	1.14641	0.962091	1.12618	1.43876	1.31395	1.10303	1.33528	1.50946	1.38254	1.12229	0.880149	1.04356	1.23452	1.08863
	6th	1.15338	2.1107	2.03115	1.84881	1.98636	1.80074	1.64411	1.95979	1.972	1.15741	1.20767	1.45228	1.16313	1.07241	0.899909	0.956343	0.945102	0.856072	0.936145	1.09407	1.09924	1.16619	1.09842	1.01156	0.908536	0.969039	0.789161	0.765453	0.707242	0.63619	0.98538	0.832556	0.974435	1.0011	1.06504	0.827199	0.863803	1.00025	0.881735	0.973267	1.18886	0.985921	1.02185	1.45211	1.27293	1.03522	0.886169	1.11284
	7th	1.03972	1.9822	1.78886	2.03019	1.83899	1.6724	1.48805	1.68857	1.5038	1.35325	1.08002	1.19465	1.0604	0.935931	0.907982	1.06952	1.06318	1.12485	1.02593	0.953896	0.976876	1.05517	1.15869	0.82878	0.85881	1.00911	1.0708	0.86669	0.989473	0.936312	1.05501	0.882181	0.911875	0.928727	0.946216	0.885868	1.09818	1.0514	1.0637	1.01794	0.944865	1.13875	1.14976	0.983372	0.905838	0.963332	1.04435	0.964398
	8th	0.960588	1.63801	2.08025	2.0268	1.67743	1.55919	1.4999	1.32993	1.11585	1.80313	1.41662	0.972738	1.21438	1.38681	1.25034	1.20764	1.10105	1.17667	1.30143	1.05256	1.00374	0.94108	0.930037	0.939422	1.13969	1.00412	0.719802	0.962962	0.963097	0.919353	1.04553	1.07549	0.984764	1.0629	0.786844	0.968393	1.24424	1.06035	0.977043	1.13697	1.17212	1.14101	1.04538	1.05526	0.858051	0.941966	0.969809	1.16655
Mouse13	1st	0.714722	1.0048	1.1316	1.54984	1.86573	2.41301	2.31917	2.585	2.6853	2.84738	2.46173	2.45881	2.55686	2.49807	2.62495	2.67783	2.13036	2.23528	1.68851	1.43658	1.26424	1.35453	1.17303	1.25281	1.21545	1.04841	0.879722	1.21075	1.46785	1.44335	1.18548	1.30517	1.41097	1.67066	1.42585	1.15793	1.24187	1.24851	1.12016	1.08923	1.14537	1.45697	1.22432	1.06738	1.35332	1.45118	1.45281	1.32505
	2nd	1.24816	1.59531	1.71068	1.61959	1.73774	2.33324	2.70806	2.84669	2.5746	2.68682	2.16415	2.08473	1.82875	1.79191	1.77125	1.51702	1.42653	1.26208	1.0853	1.16938	1.15685	1.03774	1.07795	0.96138	0.97684	1.08197	0.936829	0.985013	1.0796	0.931203	0.860886	0.977748	1.06132	1.07305	1.05725	0.890989	0.950713	0.886814	0.994211	1.01997	1.19075	1.04935	0.975817	0.901283	0.913223	1.31924	1.273	0.928852
	3rd	1.06967	1.45164	1.72108	2.13353	2.0882	1.6904	1.9732	1.88753	1.99213	1.96402	1.51613	1.16739	1.28117	1.20564	1.27614	1.16783	1.09904	1.02921	1.06594	0.992507	0.995669	1.11779	1.13327	0.979212	0.934637	1.10047	1.18872	1.18423	0.91157	1.03726	1.06608	1.05667	1.03315	0.961612	0.984381	1.0609	1.1443	1.11272	0.888028	1.05454	1.22732	1.04236	0.740239	1.04473	1.08514	1.04381	1.04155	0.88558
	4th	0.892821	2.57902	3.15038	2.44681	2.2751	2.28471	2.00586	1.64295	1.51108	1.83173	1.75685	1.66243	1.57466	1.36456	1.1509	1.07198	0.946307	1.05637	1.11357	1.34188	1.14782	1.24907	1.01416	0.918934	0.734863	0.817397	0.962823	0.970114	0.935406	0.861815	1.02618	0.894585	0.944655	0.911455	0.849406	0.966198	1.13838	1.14668	1.04305	0.925862	0.892649	0.827754	0.875415	0.932938	0.878252	0.887283	1.0065	1.06322
	5th	0.870268	1.63427	1.66824	1.70925	1.68436	1.65083	1.24502	1.23638	1.12526	1.14963	1.27835	1.15616	1.02296	1.16715	1.18137	1.03407	1.09741	0.940158	0.909374	0.876515	0.865471	0.817028	0.774189	1.21685	1.29302	1.32887	0.980545	1.10996	1.12427	0.924091	0.914762	0.826651	0.851164	0.800375	0.853204	0.877413	0.796242	0.848891	0.861088	1.02291	0.947301	0.90553	0.993584	0.926777	0.833436	0.791218	1.06752	1.07654
	6th	1.00918	1.82195	2.02073	2.01454	2.11642	1.98983	1.63336	1.43323	1.53646	1.23292	1.16803	1.06409	1.1199	0.994238	1.02373	0.947523	1.04204	0.94668	0.898129	0.922438	0.85823	1.00988	1.09448	0.882353	0.691691	0.827602	1.03656	1.14436	1.12061	1.00382	1.02833	0.863881	0.878046	0.795331	0.962307	1.02912	0.959183	1.07211	0.976237	1.00276	0.865658	0.968048	0.898478	0.943546	0.915905	1.11001	1.0551	1.20634
	7th	1.09722	1.66534	1.82929	1.52304	1.45531	1.47606	1.60007	1.43185	1.43834	1.34662	1.18074	0.896503	0.810713	0.801682	0.738241	0.920481	0.927111	0.803783	0.845491	0.95446	0.92162	0.799872	0.739046	1.06646	0.869958	0.871272	0.952688	0.973205	0.93284	0.81826	1.07238	0.952581	0.901298	1.02294	1.08506	0.879535	0.923127	0.971453	0.991132	0.902506	0.997231	1.06032	1.20536	1.20112	0.938723	0.945772	0.997138	0.919255
	8th	0.626274	2.71021	2.39498	2.14287	1.78722	1.60584	1.13987	1.62276	1.4587	1.30544	1.00606	0.835212	0.853864	0.834745	0.963559	0.91434	0.865049	0.98681	0.883167	0.813543	1.03169	1.16042	0.973859	0.763221	0.736379	0.820344	0.712187	0.853052	1.03034	0.929191	1.0069	0.817479	0.839935	0.828077	0.953405	0.905049	0.969526	1.03694	1.09052	1.01536	1.05908	1.12721	0.957919	0.915587	1.21413	1.06914	1.22283	1.27959
Mouse14	1st	1.64695	1.39881	1.67424	1.60539	1.70632	2.29644	2.32492	2.15074	2.03371	2.24957	2.58708	2.25592	2.34444	2.59571	2.36949	2.38894	2.32259	1.78717	1.79703	1.78176	1.45569	1.50939	1.24861	1.40959	1.27257	1.11704	1.14515	1.2218	1.21761	1.31834	1.3139	1.54575	1.33057	1.2102	1.32372	1.14918	1.21136	1.22292	1.35487	1.11549	1.02293	1.00565	1.095	1.18601	1.18162	1.10907	1.10721	1.17595
	2nd	1.28255	2.02321	1.99729	2.09903	2.0763	2.12099	2.13271	1.6572	1.69616	1.87868	2.0738	1.87631	1.5836	1.61356	1.5086	1.27923	1.35301	1.15717	1.05606	1.13583	1.29943	1.15402	1.0065	1.00071	1.27738	1.34331	1.23622	1.35785	1.10916	1.15886	1.20012	1.06822	1.10494	1.22241	1.09426	1.1053	1.25892	1.19813	1.03975	1.07268	1.09483	1.12212	1.19779	1.16624	1.22508	1.10169	1.24841	1.27355
	3rd	1.34441	1.61762	1.59333	1.56661	1.79012	1.70179	1.39889	1.62506	1.59203	1.44184	1.67919	1.4398	1.30252	1.63896	1.19713	1.26022	1.12554	1.0869	1.16613	0.903672	0.8433	0.939279	1.04318	1.08074	1.19542	1.17692	1.14494	1.18357	1.10146	1.09722	1.01541	0.968498	0.949105	0.890033	0.975953	1.04275	0.856318	1.00693	1.09875	1.13709	1.33278	1.29338	1.24137	1.37911	1.32612	1.18856	1.15157	0.925444
	4th	1.16741	1.43963	1.7563	1.76022	1.44011	1.52657	1.491	1.22319	1.16193	1.21916	1.3292	1.43968	1.25373	1.04169	1.02795	0.954802	0.901762	0.925609	0.894445	0.807281	0.900804	1.00785	1.03926	1.03667	1.09694	0.868172	1.05523	1.02146	0.948467	1.28833	1.26601	1.06432	1.271	1.24197	0.94935	1.02185	1.2609	1.2491	1.18246	1.12942	1.18031	1.17805	1.04922	1.08266	1.07069	0.966471	1.22774	1.10085
	5th	1.46938	2.05396	2.41689	2.07461	1.95428	2.05127	1.58387	1.5198	1.49949	1.42469	1.15572	1.25403	1.37685	1.27772	0.969908	1.00339	0.97022	1.01634	0.908465	0.935637	0.729559	0.823009	1.06493	1.09383	1.01478	1.05159	1.14711	1.22029	0.958938	1.04397	1.00519	0.969739	0.834072	0.924164	1.1594	1.29452	1.18251	1.22134	1.16553	1.00852	0.836807	0.911622	0.861903	0.967783	1.15204	1.22902	1.16307	0.982768
	6th	1.46932	1.17825	1.31071	1.37047	1.17616	1.30466	1.44917	1.50349	1.34788	1.35254	1.21723	1.18836	1.35325	1.29314	1.11852	1.081	1.10198	1.03755	0.952996	0.912459	0.716966	0.898653	0.974371	0.916874	0.972679	1.00344	1.3975	1.39474	1.03112	0.974905	1.13509	0.989827	0.985701	1.2665	1.02792	0.892505	1.06329	1.09403	1.13899	0.975801	0.871706	0.99681	1.06403	1.10382	1.00461	0.853154	1.00571	1.12473
	7th	1.71839	1.47804	1.49273	1.44712	1.36068	1.39075	1.5177	1.36966	1.27627	1.30955	1.20504	0.972704	1.10878	1.47035	1.96897	1.27932	0.976765	1.08932	0.902781	0.947359	1.21381	1.12291	0.965609	1.00361	1.16594	1.12577	1.11288	1.16934	1.07291	1.24839	1.10005	1.2942	1.34782	1.25558	1.12132	1.07591	1.26192	1.15947	0.992391	0.939914	0.909985	0.921695	1.27472	1.19864	1.07853	1.2704	1.26352	1.30747
	8th	2.91579	2.03711	1.90433	1.69937	1.97739	1.9773	1.76055	1.64972	1.46702	1.50644	1.30591	1.06746	1.36047	1.05099	1.05663	1.25216	1.27419	1.16972	1.30031	1.06263	1.21487	1.11786	0.921971	1.2701	1.21873	1.03782	0.953238	1.3019	1.45108	1.07514	0.842141	1.41654	1.40536	1.39865	1.19593	1.18401	1.51772	1.59832	1.59402	1.3382	1.4555	1.82069	1.87036	1.4236	1.22787	1.03431	1.14405	1.31468
Mouse15	1st	1.4545	2.413	2.61335	2.80568	2.91412	2.62434	2.19271	2.98082	3.07925	2.90852	2.45407	2.57658	2.3839	2.02697	1.77234	1.63205	1.93081	1.67037	1.70698	1.40123	1.44364	1.34147	1.37669	1.63693	1.51901	1.64166	1.58619	1.16131	1.04292	1.13437	1.08596	1.17668	1.17065	1.09797	1.04126	1.16606	1.12668	1.00462	1.00891	1.12231	1.03538	0.997992	1.08229	1.05974	1.17385	1.29165	1.28667	1.21992
	2nd	1.14989	2.61212	2.72377	2.35356	2.04705	2.24836	1.91137	1.77348	1.34465	1.17828	1.2331	1.3963	1.11033	1.11837	1.23354	1.36419	1.24227	1.10007	1.22608	1.17832	1.18572	1.05657	1.16573	1.11481	1.18882	1.4733	1.40552	1.41537	1.18055	1.08356	1.22382	1.2236	1.3677	1.22239	1.12579	1.16709	1.14571	1.25235	1.47744	1.48313	1.20618	1.11269	1.40364	1.68963	1.48807	1.16945	1.26838	1.12522
	3rd	1.52469	2.46854	2.12412	2.15716	1.71082	1.74795	1.85389	1.47199	1.56213	1.3573	1.26251	1.20811	1.11047	1.09383	1.11764	1.22553	1.19529	0.935771	1.0679	1.21954	1.12042	1.07658	1.21483	1.27101	0.946035	1.03644	1.13388	1.12366	1.0969	1.01598	1.13345	1.18256	1.21961	1.22053	0.970822	0.958649	0.994339	0.992958	1.02858	1.19923	1.27197	1.04018	1.18637	1.27016	1.17272	0.999748	1.41041	1.43826
	4th	0.844746	1.37093	1.53501	1.51682	1.60344	1.69383	1.59024	1.68733	1.85043	1.58505	1.44915	1.30709	1.46469	1.42166	1.24987	1.36539	1.47413	1.28348	1.38053	1.36302	1.27827	1.10384	1.1057	1.15084	0.948364	1.07866	1.28987	1.10973	0.946623	1.07206	1.11285	1.12074	1.23041	1.24425	1.29995	1.12356	0.932075	1.04524	1.06543	1.15174	1.21037	1.13549	1.18253	1.2732	1.26322	1.03316	1.05236	1.25033
	5th	0.984973	1.62719	1.84442	1.76081	1.62291	1.69995	1.52374	1.37642	1.19536	1.05758	1.13174	1.22353	1.17978	0.894084	0.867131	0.997445	1.08272	0.859743	0.83818	0.838238	0.971442	1.16684	1.1116	0.891354	1.12329	1.36081	1.32268	1.18645	0.943967	0.902333	0.930512	1.03122	1.02212	1.19148	1.19204	1.08945	1.11618	1.08167	0.967202	0.893268	0.882688	1.09694	1.08667	1.05074	1.04761	0.78471	1.01097	1.33648
	6th	1.24723	2.43859	2.58676	2.41153	2.11074	1.70626	1.50825	1.38909	1.29569	1.36173	1.28237	1.12676	1.03287	1.03297	1.05202	1.05871	0.998896	1.02306	1.02151	0.960994	1.00751	0.97472	0.851024	0.860947	0.907951	0.96219	1.01275	0.985904	0.90779	0.989986	1.07786	1.04163	1.0889	1.05003	1.13159	0.957355	0.868347	1.03472	1.06819	1.22273	1.16774	0.988135	1.32613	1.36123	1.22801	1.18319	1.21783	1.3185
	7th	1.10632	2.18873	2.12811	1.91201	1.62648	1.62349	1.619	1.51384	1.53597	1.28946	1.031	1.04489	1.13093	0.924025	0.895937	1.04207	0.987471	0.982382	0.961791	0.815302	0.85218	0.856879	0.847614	1.028	0.945598	1.06389	0.932327	0.907657	0.771312	0.874452	0.908882	0.825303	0.84232	0.963462	1.13083	1.13027	0.968374	1.0862	1.03973	0.892039	1.02216	1.0315	0.939065	0.975847	1.04299	0.804242	0.917424	1.07921
	8th	1.04429	1.92343	1.8141	1.44971	1.27386	1.55825	1.6268	1.30343	1.5244	1.66368	1.17649	0.91681	0.970187	0.757451	0.857061	0.896296	0.928338	0.99715	1.19612	1.04988	1.25784	1.10563	1.00544	0.867607	0.880363	1.0835	1.04411	0.861028	0.772655	0.86569	0.936185	0.914183	0.979392	0.854783	0.887252	0.944948	0.996883	0.89727	0.975881	1.12081	1.19451	1.19662	1.4718	1.48391	1.27132	0.988611	0.931647	0.917739
Mouse16	1st	0.716019	1.58311	2.10764	2.16018	2.24254	2.22631	2.09475	2.696	2.82259	2.59232	2.40962	2.46219	2.38125	2.172	1.94993	1.73386	1.68055	1.52933	1.3161	1.53169	1.33895	1.23408	1.26615	1.22489	1.06491	0.979584	0.979148	1.01373	1.07697	1.27325	1.19065	0.832094	1.02587	1.27254	1.28174	1.16005	1.0945	1.10891	1.04558	0.951497	0.921207	0.986017	1.04195	1.09041	1.53446	1.29609	1.01258	1.02455
	2nd	0.76791	2.00458	2.3919	2.00926	2.14848	1.87342	2.07249	1.82785	2.55621	2.18048	1.5083	1.6091	1.34495	1.50259	1.72963	1.1451	1.03852	1.15504	1.11243	1.03913	1.02292	0.899856	1.03857	1.17456	0.833234	0.896342	0.996116	0.761523	0.853119	0.871792	0.943505	0.947327	1.20188	0.991576	0.782088	0.884501	1.00266	1.00458	0.978835	0.924834	0.895727	0.80569	0.967297	0.866639	0.770325	0.835954	0.919774	0.99642
	3rd	0.65973	1.62267	2.12686	2.03013	2.03655	1.95218	2.01754	1.57514	1.74778	1.78624	1.463	1.46126	1.43613	1.16727	1.01328	1.11191	1.27929	1.06987	1.10544	0.975619	0.849439	0.980367	0.917754	1.03775	0.954274	0.803155	0.929713	0.92932	1.15262	1.00373	0.930479	0.834783	0.896178	0.891079	0.968464	0.815561	1.01514	0.980158	0.962503	0.904304	1.06276	1.01646	1.01793	0.773301	0.861515	0.789544	0.798536	0.861514
	4th	0.63967	2.01777	2.41779	2.03569	1.9084	1.86967	1.80513	1.57168	1.76909	1.69062	1.24278	1.18626	1.4398	1.14536	0.871086	0.834418	0.992789	0.974064	0.900575	0.895854	0.858471	0.83647	0.791346	0.850525	0.997892	0.875963	0.89633	1.07083	1.35831	1.194	0.923166	0.874409	0.964	1.11414	1.25451	1.11272	1.07837	1.31949	1.04591	0.790823	1.12605	1.08629	0.832009	1.07675	1.02219	1.06561	0.954146	0.929456
	5th	0.649299	1.7642	2.04911	2.11411	1.91679	1.77048	1.63007	1.37617	1.54242	1.48907	1.21182	1.24209	1.28285	1.13811	1.13373	1.15517	1.05932	1.09217	1.11996	0.860131	0.705674	0.700084	0.892986	0.989943	0.849505	0.796161	0.866219	0.699999	0.841577	0.868318	0.69662	0.710096	0.977707	1.08217	0.997791	0.984461	0.921453	0.972554	0.978347	0.754519	0.812912	0.638838	0.696122	0.845428	0.926042	0.946295	0.834834	0.813813
	6th	0.588666	1.19716	1.76265	1.92496	1.54859	1.52603	1.57405	1.53346	1.5772	1.49033	1.26052	1.3036	1.26662	1.07943	1.05466	0.950447	0.930773	0.980278	0.997392	0.990568	1.0093	0.957033	1.00377	0.878335	0.859044	1.07587	1.03287	1.00384	1.04376	1.17747	0.999458	0.874748	1.05391	1.19367	1.2554	1.03069	0.952831	0.939277	0.855049	0.977182	0.967457	1.00853	0.935055	0.817909	0.879831	0.876036	0.825695	0.938448
	7th	1.03729	1.43171	1.82101	1.66447	1.58794	1.41819	1.4872	1.42481	1.75305	1.42457	1.22136	1.23636	1.1822	1.39641	1.27044	1.17072	1.12054	0.957878	0.955925	0.944061	0.830479	0.858513	0.90285	0.964367	0.939967	0.920501	0.971736	1.02416	1.13397	1.03806	0.863879	0.718575	0.825039	0.839216	0.998085	0.871207	1.15127	1.0942	1.15285	1.03913	0.916859	1.01194	1.00488	0.967	0.906351	0.710732	0.780303	0.924286
	8th	0.698676	1.37285	1.72207	1.57441	1.60243	1.18777	1.09154	1.1187	0.965854	1.33507	1.17264	0.956814	0.913897	0.796831	0.861636	0.769987	1.01156	1.05823	0.881962	0.869864	0.834621	0.934721	0.92881	0.906782	1.14929	1.08144	0.987168	1.25652	1.06931	1.11626	0.907701	0.66402	0.794432	1.17307	1.21832	1.21362	1.15964	1.20201	1.18169	1.00693	1.01465	0.959191	1.45518	1.33821	1.1134	1.00932	1.17018	1.35801
Mouse17	1st	0.750501	1.19617	1.30677	1.69006	1.64927	1.57072	1.55194	1.79012	1.71536	1.48279	1.76728	1.50096	1.71241	1.90084	1.55707	1.40305	1.2452	1.19798	1.43056	1.25638	1.34538	1.3916	1.08998	1.13766	0.971124	0.9652	0.93579	0.843983	0.867069	0.881346	0.832255	0.792856	0.865912	0.943726	0.792518	0.859207	0.754911	0.686238	0.867882	0.994493	1.10136	0.882734	0.839037	0.785416	0.890779	0.92198	0.957716	1.1389
	2nd	0.503322	1.34221	1.95022	1.97138	1.58742	1.83673	1.60302	1.70194	1.65712	1.37795	1.40357	1.73766	1.47185	1.07281	1.68429	1.63712	1.2911	1.24591	1.09795	0.942751	1.15361	1.01344	0.939852	0.791414	0.909341	0.778493	0.85435	0.880865	1.08666	0.912542	0.808981	0.810375	0.848521	0.795403	0.831189	0.901924	0.861447	0.822345	0.81676	0.85045	0.895618	0.984871	1.03365	0.853405	1.15969	1.12185	1.06457	1.16757
	3rd	0.82693	1.29259	1.35475	1.41262	1.30829	1.48603	1.48179	1.39934	1.16648	1.11369	1.19163	1.09461	1.11593	1.29478	1.22121	1.29252	0.940068	0.936223	0.989383	0.835076	0.796421	0.917168	0.839488	0.773591	0.964305	0.829999	0.869634	0.775942	0.843565	1.10814	0.900158	0.638069	0.929797	0.957587	0.770935	0.756536	0.824439	0.968083	1.07118	0.96844	0.764916	0.749278	0.963555	0.845056	0.90558	0.978774	1.08802	1.22365
	4th	0.62346	1.33687	1.51546	1.73563	1.73623	1.63145	1.57631	1.46885	1.47874	1.01769	1.10777	1.3196	1.40731	1.30546	1.27339	1.04237	0.885526	0.772339	0.852006	0.935144	0.99882	0.980438	0.823957	0.654252	0.736727	0.720802	0.710774	0.712475	0.845127	0.735696	0.621826	0.666795	0.716163	0.854653	0.974628	1.08447	1.00643	0.949922	0.794695	0.579117	0.720499	0.723378	0.785004	0.812461	0.737944	0.950231	1.11052	1.01279
	5th	0.85054	1.37129	1.55245	1.5047	1.28535	1.17368	0.935462	1.05741	1.2678	1.0608	1.05483	1.05602	1.07738	1.08296	0.906749	1.00673	0.864058	0.769007	0.865751	0.797936	0.764712	0.897999	1.00348	1.01926	1.0052	0.967135	0.895633	0.946556	1.04824	0.967144	0.855816	0.824448	0.982964	1.08901	1.0999	1.10524	0.807008	0.900883	0.9637	0.921702	0.852688	0.714043	0.876904	0.897621	0.848156	0.983814	1.02921	0.971464
	6th	0.54958	1.2827	1.4285	1.47454	1.5099	1.50352	1.35749	1.32812	1.03417	0.873706	0.851231	0.968183	1.1683	1.13223	1.10889	1.22263	1.10935	0.936385	0.943016	0.915605	0.852994	0.840259	0.864544	0.903002	1.0439	0.80322	0.636201	0.810966	1.00303	1.01629	0.914697	0.760406	0.851903	1.00727	0.874276	1.02538	1.15619	0.948672	0.780491	0.919584	0.887052	0.960559	0.90893	0.907954	0.881635	0.890369	1.06025	1.18364
	7th	0.961424	1.5796	1.74165	1.70236	1.31065	1.26005	1.25509	1.33322	1.19823	1.04495	1.18442	1.06168	1.30044	1.16905	0.798445	0.784847	0.863495	0.809548	1.03303	0.890065	0.674015	0.721668	0.807689	0.908104	0.7091	0.715196	0.789017	0.842594	1.0127	1.12758	0.859296	0.821528	0.918606	0.888017	0.876331	0.848357	1.00412	1.20531	0.866137	0.870605	1.01427	0.782442	0.751471	0.887474	0.87263	0.713974	0.987474	1.00196
	8th	0.739366	1.4094	1.55638	1.65587	1.53631	1.40022	1.59542	1.45651	1.27812	1.03717	1.08625	1.09128	0.965038	0.907608	0.919878	0.912021	1.09623	0.992401	0.846551	0.671229	0.780316	0.7829	0.842829	0.773528	0.791955	0.703486	0.6509	0.743301	0.654838	0.654806	0.740293	0.717767	0.767685	0.918581	0.876437	0.711944	0.590504	0.703668	0.778969	0.728164	0.848586	0.932138	0.714395	0.716559	0.837664	0.703187	0.817129	0.64723
Mouse18	1st	3.53833	1.40653	1.12689	1.44146	1.48609	1.65292	2.7194	3.14553	3.34321	3.34528	3.05897	2.5701	2.20215	2.39455	2.67215	2.70434	2.29253	2.03225	2.33409	2.12337	1.90104	1.45752	1.63756	1.74093	1.5334	1.43992	1.63259	1.27495	1.41217	1.46647	1.31133	1.17756	1.27436	1.43397	1.47161	0.996236	1.4085	1.4918	1.43923	1.60651	1.46328	1.35465	1.26991	1.44673	1.51836	1.36675	1.44255	1.53414
	2nd	2.09314	1.94522	1.47465	1.11472	1.47554	1.72692	1.82614	2.29056	2.67531	2.69836	2.76331	2.30744	1.74279	1.55668	1.34351	1.67485	2.04187	1.45644	1.05185	1.02635	1.23604	1.43527	1.33167	1.34221	1.35612	1.08572	1.13839	1.28748	1.21725	1.17874	0.901728	1.08147	1.06407	1.03584	1.25291	1.31552	1.26405	1.14573	1.24363	1.25685	1.10024	0.860998	0.956123	1.43025	1.52393	1.66134	1.43687	1.18212
	3rd	1.4462	1.60972	1.81663	2.14528	2.86011	2.68267	1.78061	2.3156	2.79357	2.55538	1.83439	1.45026	1.51809	1.7398	1.90744	1.63254	1.53279	1.08981	1.26239	1.07146	1.23519	1.01618	1.15585	1.36411	1.29275	0.943623	1.05988	1.05656	1.13478	1.38014	1.26119	1.08301	1.37046	1.34247	1.30807	1.23306	1.06134	1.35336	1.11236	1.13084	1.17131	1.28964	1.33481	1.08082	1.02618	1.17551	1.24412	1.07238
	4th	1.41219	1.44704	1.99658	2.1808	1.79169	1.4494	1.76643	1.69322	1.5054	1.39343	1.54107	1.7031	1.76578	1.81489	1.51909	1.02007	0.979297	1.36673	1.5455	1.69363	1.30303	1.10085	1.10815	1.2866	0.994763	1.03026	1.15826	1.5864	1.24724	1.21382	1.30309	1.39121	1.17972	1.11847	1.23925	1.28799	0.965363	1.4416	1.01398	0.803124	1.00363	0.925147	1.10978	1.24326	1.20298	1.4009	1.34072	0.975685
	5th	1.57547	2.08854	2.12384	1.75311	1.87796	2.15105	2.12686	1.85991	1.88322	1.58156	1.5828	1.54581	1.72864	1.37222	1.18347	1.22587	1.05884	1.11327	1.1003	1.07279	0.997119	1.16341	1.14969	1.10537	0.897176	0.916849	0.811197	1.01155	1.14399	1.13297	1.10289	1.20276	1.21461	1.21009	1.10167	1.05368	1.20424	1.09659	1.08298	1.20473	1.05034	1.08384	1.31181	1.28525	1.14748	1.34984	1.13383	1.13281
	6th	2.28779	1.27281	1.17239	1.44565	1.35885	1.60573	1.58105	1.77914	1.84056	1.61407	1.42365	1.30092	1.44895	1.4973	1.34272	1.35339	1.32301	1.35721	1.30034	1.48143	1.22067	1.30939	1.269	0.89675	0.893831	1.00354	1.12443	1.14168	1.09404	1.06287	1.20619	1.38911	1.37743	1.52103	1.2997	1.08512	1.35216	1.23816	1.24685	1.45956	1.14763	1.31304	1.24191	1.31291	1.11778	1.0038	1.00177	1.13333
	7th	1.83901	1.59892	2.00073	2.17926	1.8941	1.56903	1.54418	1.44041	1.34164	1.53382	1.46179	1.32202	1.3167	1.33983	1.16791	1.05382	1.16338	1.12528	1.0495	1.10733	1.00041	1.03236	1.06648	1.13665	1.03443	1.09633	1.01982	0.928359	0.858151	0.733698	1.04114	1.23951	1.21534	0.990522	0.984113	1.02425	1.13736	1.35145	1.12516	1.34706	1.29899	0.836249	1.02773	1.1301	1.28226	1.25415	1.08923	1.28306
	8th	1.75538	2.31904	2.21314	2.08159	2.1663	1.90532	1.08983	1.08969	1.44156	1.43735	1.30179	1.1187	1.08054	1.10805	1.19258	0.900186	1.00197	1.14101	1.20954	1.30376	1.10031	1.07269	1.07923	1.09506	1.08739	1.27165	1.1093	1.36573	1.33018	1.07786	1.12582	1.05092	1.0969	1.32664	1.1241	0.976938	1.39192	1.20349	0.868733	1.16948	1.31198	1.23594	1.48937	1.24818	1.26708	1.43526	1.3367	1.16904
Mouse19	1st	0.112113	0.617699	1.22342	1.38224	1.72296	2.5558	2.66006	3.13295	3.33026	3.13953	2.67848	2.63849	2.72685	2.27179	1.87075	1.8725	2.03451	1.943	2.02085	1.99642	1.49819	1.61574	1.61288	1.5234	1.50557	1.34613	1.38222	1.30074	1.14994	1.18479	1.47572	1.43964	1.51556	1.25168	1.4346	1.63943	1.36555	1.52306	1.63982	1.40057	1.59835	1.46134	1.47281	1.57701	1.55776	1.56168	1.71637	1.61494
	2nd	0.14182	0.658187	1.28813	1.69514	1.84999	2.15529	2.63497	2.6552	2.1299	1.95601	1.95335	1.83697	1.99271	1.91592	1.84477	1.62593	1.66858	1.45877	1.50267	1.28391	1.24544	1.18958	1.22002	1.32357	1.30198	1.37544	1.40073	1.0883	1.05886	1.10944	1.23126	1.14234	1.1923	1.39464	1.37808	1.17569	1.13905	1.08298	1.21205	1.12527	1.17712	1.61294	1.54837	1.2223	1.17528	1.2378	1.30091	1.51395
	3rd	0.205069	0.844863	1.73848	2.33048	2.33184	1.72776	1.79338	1.95115	1.94198	1.99833	1.76625	1.67943	1.82183	1.48982	1.39345	1.28481	1.35871	1.14292	1.0422	0.980889	1.10952	1.23893	1.3088	1.44746	1.33791	1.35673	1.29713	1.05734	1.05939	1.10358	1.24258	1.19111	1.37965	1.43696	1.47472	1.57459	1.43674	1.12752	1.30215	1.27687	1.46357	1.26347	1.36327	1.62958	1.44228	1.30479	1.23049	1.49918
	4th	0.143729	0.709565	1.58318	2.13322	1.86715	1.77458	1.63947	1.45081	1.40106	1.28798	1.33563	1.27591	1.39646	1.32525	1.18735	0.81433	0.839104	1.09137	0.9873	1.00254	1.03985	0.983698	1.16048	1.22423	1.2306	1.13628	1.20298	1.14842	1.17002	1.08519	1.08043	1.05346	1.07144	0.881606	0.900617	1.01107	1.08716	0.913969	1.16497	1.23606	1.32559	1.303	1.22561	1.27637	0.981286	1.27144	1.34846	1.2108
	5th	0.191759	0.924677	1.94103	2.1741	1.89931	1.71913	1.76025	1.71463	1.52632	1.37513	1.22904	1.43132	1.58131	1.07182	0.958686	1.09701	0.861587	0.861486	1.02412	1.03347	0.92941	1.09724	1.15967	1.11028	1.12683	1.29216	1.12837	0.986767	0.936254	1.12054	1.21696	1.04941	1.1581	1.0417	1.09212	1.02558	1.19904	1.23696	1.3928	1.52074	1.45778	1.12677	1.08858	1.40781	1.54045	1.28816	1.25188	1.14859
	6th	0.131766	0.782645	1.23604	1.38743	1.22591	1.22688	1.48416	1.40609	1.57395	1.51396	1.46442	1.04386	1.27051	1.09931	0.996211	1.06043	1.1404	1.04249	1.06579	0.978338	0.894453	0.96831	0.893151	0.952547	1.00393	1.15072	1.20311	1.10112	0.934341	1.08444	1.32607	1.14597	1.09528	1.19761	1.03084	1.17018	1.38355	1.08766	1.06557	1.1263	1.15676	1.26167	1.10136	1.25003	1.40886	1.33711	1.06437	1.04891
	7th	0.159626	1.06138	2.1613	2.09753	1.99783	1.83194	1.70731	1.64768	1.63263	1.53612	1.43468	1.36585	1.28411	1.18837	1.16362	1.08251	0.983315	0.858256	0.977582	1.08132	0.981547	1.27326	1.16505	0.954369	1.13666	1.11645	1.09986	1.00447	1.23306	1.34801	1.39287	1.2302	1.21597	1.13942	1.07029	1.17796	1.19259	1.25866	1.20998	1.12631	1.2171	1.43724	1.27242	1.33212	1.22888	1.33163	1.33017	1.3564
	8th	0.159725	0.758922	1.45902	1.97666	2.00622	1.63325	1.79971	1.60275	1.26961	1.22335	1.35518	1.15983	0.998664	0.846207	0.840149	0.899288	1.01266	1.01505	0.919294	1.03383	0.875008	0.904105	1.02348	0.912792	1.00336	0.981012	1.26354	1.1271	1.1828	1.18984	1.01202	1.03024	1.17348	1.4547	1.26141	0.976773	1.07453	1.10224	1.07284	1.18379	1.35227	1.34096	1.45128	1.26255	1.21042	1.15999	1.01423	0.983964
Mouse20	1st	0.953708	1.37622	1.60263	1.45961	1.58295	1.81695	1.72566	1.53916	1.74841	1.72372	1.51453	1.53432	1.78111	1.83983	1.94236	1.86246	1.75033	1.79774	1.65472	1.60039	1.59037	1.52282	1.52265	1.25931	1.13482	1.16062	1.3813	1.03998	0.873257	1.2494	1.19149	1.34047	1.05098	0.998036	0.753146	0.929212	0.939274	1.07215	1.08117	0.983873	1.03806	1.00317	1.13705	1.04981	1.01148	0.910101	1.0202	1.19476
	2nd	0.930345	2.22391	2.21899	2.26018	2.32761	2.38103	2.36249	1.8889	1.57339	1.63151	1.88777	1.64647	1.50878	1.48569	1.2314	1.25138	1.33431	1.13506	1.39865	1.38967	1.46419	1.14252	1.10017	1.09718	0.983324	1.05239	1.12272	0.954193	0.94643	1.03379	1.20049	1.45281	1.20402	1.22791	1.1037	1.00335	0.938278	1.03046	1.0647	1.09474	1.0898	1.10148	1.32924	1.3295	1.2522	1.27315	1.19339	1.09576
	3rd	1.1241	2.38792	2.40303	2.42456	2.13189	1.78029	1.73757	1.58236	1.27535	1.09231	1.17854	1.27684	1.4388	1.36208	1.37508	1.22755	1.01135	1.03635	0.776558	1.08051	1.16966	1.04888	1.15938	1.07766	1.0814	0.97227	1.00804	1.26985	1.25932	1.1926	1.14838	1.1327	1.06276	1.14149	1.31647	1.1975	1.02635	1.15569	1.09088	1.01968	1.19867	1.5397	1.19804	1.20105	1.41406	1.47216	1.27145	1.09748
	4th	1.09629	1.73145	2.03203	1.7831	1.92858	1.41448	1.4678	1.30261	1.35268	1.17607	1.40271	1.29243	1.51847	1.27047	1.34919	1.30083	1.03012	1.14359	1.12251	0.947183	0.885483	0.956907	1.01326	0.907133	0.894364	0.924586	0.868874	0.904323	1.10696	1.09418	1.01512	1.35002	1.09404	1.1871	1.11814	0.948449	0.857375	0.833953	0.880138	1.07795	1.15054	1.01623	1.10862	1.2097	1.2058	1.03089	1.15713	1.1317
	5th	0.759166	1.58339	2.06272	1.59982	1.71242	1.30196	1.08643	1.33339	1.37011	1.39907	1.2454	1.19926	1.31358	1.19858	1.3648	1.11914	1.02676	1.06012	1.12577	1.02592	0.886379	0.866864	0.951391	0.968197	1.12228	1.0272	1.01815	0.956056	1.01055	1.11051	1.03813	1.37233	1.00493	0.972367	1.22929	1.14087	1.00701	0.906651	0.970597	1.35736	1.28313	1.25069	1.10772	1.07818	1.25494	1.19096	1.19005	1.04242
	6th	0.801517	1.12017	1.43205	1.37894	1.78114	1.42644	1.52324	1.71212	1.22565	1.12369	1.39674	1.43162	1.38201	1.18829	1.02594	0.953918	0.906662	1.07833	0.977016	1.08032	1.11751	1.14465	1.22181	1.03711	0.823069	0.994398	1.04019	0.936859	0.897735	0.759626	0.918886	1.18813	0.968294	0.963899	1.0522	0.915169	0.931443	0.969383	1.13987	1.34201	1.26918	1.00787	0.925664	1.05609	1.04081	0.999233	0.947854	1.15772
	7th	0.452343	1.51277	2.63634	2.1452	1.9154	1.54963	1.38391	1.12993	1.53136	1.55822	1.1162	1.32925	1.20398	1.00303	0.952879	0.793829	0.822763	1.07207	1.03004	1.01635	1.03016	1.11377	1.08352	1.00455	0.82433	1.02964	1.0408	1.05838	1.209	1.20554	1.32462	1.4686	1.35352	1.3892	1.31646	0.948987	1.08354	1.01546	1.27264	1.19936	1.43449	1.42305	1.17774	1.42435	1.4185	1.45165	1.57051	1.41447
	8th	0.658157	1.79869	1.85505	1.79056	1.71436	1.34543	1.22296	1.16696	0.952381	1.18911	1.06787	1.01602	1.05182	1.10556	1.24757	1.34448	1.04364	0.801834	0.777269	0.882943	0.853057	0.877227	0.961625	0.898976	0.777829	0.79747	0.82431	0.963713	0.971684	1.02935	1.23457	1.19585	0.939912	1.03218	1.09869	1.16188	1.04864	1.14774	1.11915	1.09272	1.1511	1.07683	1.2017	1.38086	1.07328	1.14498	1.18478	1.45398
Mouse21	1st	0.913771	1.08036	1.476	1.83039	1.99945	2.08934	2.22988	2.3288	2.48259	2.30129	2.15567	1.85948	1.82114	1.73733	1.71303	2.29675	2.09883	2.14835	2.15695	1.72973	1.7859	1.6753	1.47018	1.57763	1.33499	1.40358	1.27407	1.45942	1.55216	1.36393	1.23473	1.25697	1.34478	1.54992	1.48629	1.37461	1.39943	1.53562	1.56122	1.49954	1.29441	1.51656	1.60784	1.40339	1.36652	1.68594	1.4259	1.27491
	2nd	1.78503	1.00281	1.8874	2.27492	2.37716	2.06658	2.16757	2.26575	2.29774	1.79913	1.74971	2.56915	1.9567	1.295	1.40778	1.69797	1.50427	1.64754	1.64167	1.48062	1.41753	1.3889	1.21947	1.25781	1.295	1.28935	1.02947	1.00881	1.1096	1.09099	1.15275	1.10852	1.21498	1.19772	1.21676	1.15294	1.14776	1.34099	1.13753	1.04927	1.20363	1.22153	1.08135	1.13776	0.961583	0.991239	1.33725	1.1794
	3rd	1.08751	1.44684	1.71372	1.84855	1.54121	1.7346	1.88868	1.84058	1.89161	1.75669	2.25949	1.64225	0.944902	0.856049	1.1662	1.28955	1.28984	1.27449	1.39017	1.09099	1.17401	1.1801	1.25304	1.42153	1.25268	0.980371	0.984684	0.862279	0.962523	0.913118	1.10448	1.17257	1.18947	1.09391	1.10566	1.3413	1.40414	1.2643	1.38637	1.14774	1.30574	1.1047	1.00838	1.16938	1.12668	1.14955	1.01761	1.11088
	4th	0.549394	1.08173	1.65993	1.61784	1.49696	1.91178	1.97708	1.85414	1.89819	1.96496	2.38137	1.65969	0.919225	0.729745	0.902092	1.03152	1.19355	1.48446	1.30048	1.00712	1.08717	1.4464	1.42916	1.22634	1.0538	0.955095	1.11853	1.28765	1.05175	0.875428	1.27415	1.4888	1.3479	1.12608	1.30836	1.27741	1.31158	1.22376	1.27916	1.72381	1.4085	1.01353	1.17867	1.04682	1.10327	1.26575	1.25555	1.38778
	5th	1.18445	1.66504	2.16607	2.10379	1.70552	1.83292	1.71573	1.88459	1.85299	1.60233	2.0901	1.19502	0.9359	0.807168	0.901517	1.05813	1.0687	1.21696	1.34473	0.999346	1.13133	1.35101	1.01181	0.762592	0.936386	1.06081	0.970691	0.879726	0.929551	1.04928	1.28447	1.43222	1.42473	0.871165	0.952408	1.04887	1.29605	1.10316	0.891184	0.787676	0.938916	1.24133	1.10453	0.997442	0.916894	0.955074	1.26749	1.13085
	6th	0.892838	0.983314	1.41938	1.40136	1.42528	1.49695	1.48745	1.52955	1.47921	1.50917	1.64903	1.50284	1.04805	1.05025	1.26754	1.23518	1.47909	1.3379	1.21821	1.28351	1.14542	1.25106	1.31574	1.15862	1.23966	1.09929	0.953571	1.17094	1.28437	1.14573	1.20092	1.21313	1.07184	1.11695	1.26492	1.15699	0.920541	1.20784	1.20134	1.01341	0.931328	1.06357	1.10197	1.2059	1.08746	1.04146	1.23699	1.11585
	7th	0.624194	0.945342	1.45583	1.43927	1.55181	1.31486	1.43367	1.42291	1.39107	1.15394	0.81525	0.798098	0.844436	1.36735	2.22951	1.98485	1.37043	1.28595	1.08106	1.05337	1.07418	1.09557	0.941902	0.907686	1.13639	1.14085	0.897415	1.015	1.25335	1.33312	1.49188	1.37787	1.27065	1.03115	1.31623	1.30724	1.22428	1.13316	1.36119	1.26561	0.871147	1.07291	1.1667	1.35796	1.5353	1.13388	0.982214	1.05012
	8th	1.39893	0.967984	1.5226	1.46151	1.80209	2.29612	1.77091	1.36886	1.40342	0.944198	0.790172	1.0472	1.59472	2.3717	1.69988	1.20253	1.16965	0.978074	1.02038	1.00075	0.902244	0.928587	1.02117	0.94994	0.980985	1.1849	1.18585	1.11178	1.06315	0.949121	1.07685	1.04438	0.94763	0.984438	1.06798	1.03383	1.31584	1.24744	1.17313	1.26182	1.42107	1.26579	1.28464	1.21987	1.03747	1.10758	1.40682	1.33471
Mouse22	1st	0.755077	1.41802	1.59498	2.06029	2.06703	2.14745	2.28349	2.246	2.02233	1.45417	1.65478	1.48771	1.49373	2.08362	2.28436	2.96666	2.69228	2.49281	2.16179	1.89118	1.80912	1.9285	1.92977	1.63562	1.47084	1.45743	1.39535	1.40492	1.20367	1.13289	1.30647	1.44099	1.36624	1.26403	1.43486	1.46371	1.10764	1.32204	1.24986	1.37591	1.36323	1.22454	1.30808	1.43186	1.34912	1.22396	1.29749	1.46664
	2nd	0.704957	1.93694	2.26448	1.91903	1.94779	1.85923	1.91179	1.55333	1.11333	1.4467	1.59803	1.64774	1.47956	1.49534	1.74078	2.05795	1.66355	1.8134	1.50749	1.51674	1.70516	1.55107	1.33474	1.36079	1.32668	1.21394	1.15778	1.33741	1.39606	1.16914	1.47818	1.38202	1.12221	1.36215	1.76456	1.66569	1.52936	1.37522	1.41324	1.5849	1.58474	1.78305	1.78836	1.48136	1.31598	1.34093	1.26984	1.3457
	3rd	0.681589	1.29158	1.48785	1.5278	1.79763	1.7529	1.90579	1.61159	1.69026	1.49967	1.16578	1.18029	1.26511	1.58623	1.96121	1.82588	1.68002	1.68756	1.7226	1.68143	1.49962	1.34708	1.11755	1.27127	1.16243	1.02952	1.02502	1.07053	0.977338	1.28867	1.35087	1.37482	1.23542	1.34565	1.50409	1.50896	1.44348	1.20274	1.10761	1.37114	1.61402	1.44958	1.37605	1.36704	1.12645	0.916784	1.07247	1.05366
	4th	0.690409	1.24115	1.43691	1.43742	1.49714	1.44867	1.53817	1.33645	1.1976	1.02861	1.0784	1.39355	1.31522	1.42042	1.42255	1.5201	1.51359	1.42111	1.423	1.21965	1.06729	1.12881	1.18618	1.3481	1.23028	1.13812	1.09269	1.11682	1.29224	1.1647	1.23835	1.14862	1.28167	1.2087	1.40653	1.56101	1.35288	1.14185	1.23743	1.31439	1.30203	1.38203	1.36782	1.3596	1.23407	1.14593	1.33441	1.20464
	5th	0.748752	1.39368	1.41379	1.3339	1.44973	1.45646	1.45728	1.22994	1.14354	1.10121	0.91686	1.29772	1.31241	1.22504	1.14698	1.32676	1.30289	1.3522	1.03951	1.0177	1.21607	1.12913	0.775131	1.01229	1.11817	1.37479	1.26806	0.989808	1.01605	1.03295	1.16105	1.18007	0.98151	1.18209	1.11397	1.31524	1.35453	1.24577	1.33612	1.3254	1.27682	1.14706	1.10065	1.08239	1.4112	1.17533	0.971309	1.2582
	6th	0.57043	1.15974	1.32031	1.09723	1.08688	0.911239	1.1966	1.23788	1.07535	0.93137	1.00166	1.44232	1.29361	1.01218	1.16968	1.02229	0.88473	1.00471	1.11064	0.95968	1.05686	0.894623	0.795708	0.97435	1.34718	1.15039	1.07954	1.05671	1.05753	0.904159	0.961189	1.24579	1.37942	1.32924	1.1153	1.30488	1.35356	1.26051	1.1583	1.25182	1.09695	0.944933	1.08612	1.23162	1.04073	0.997061	1.14267	1.12545
	7th	0.547675	1.13434	1.34774	1.44643	1.48245	1.84181	1.80341	1.2622	1.16424	1.19682	1.25063	1.48431	0.968196	0.972788	1.24813	1.34755	1.00045	1.14995	1.00159	1.20189	0.983586	0.791577	0.809583	1.08651	1.04245	0.79443	0.942681	1.03012	1.0087	1.06003	1.00459	1.03472	1.07439	0.962364	1.00046	1.12586	1.08026	1.19543	1.24581	1.29702	1.14641	1.07397	1.15748	1.15921	1.2103	0.993743	1.2577	1.2517
	8th	0.594827	1.03407	1.28755	1.33144	1.14858	1.02435	1.39305	1.27148	0.922553	0.727598	0.711864	1.23265	1.27179	0.973927	0.95725	1.03397	1.04452	0.986015	0.8625	0.917944	0.819218	0.985858	0.88238	0.973047	1.07768	1.14872	0.998759	0.898436	0.972794	1.18074	1.16005	0.942314	0.935966	1.17766	1.03425	1.13389	1.06962	1.15616	1.3979	1.06113	0.904403	0.962536	1.05322	1.06885	1.0597	1.13504	1.16763	0.932918
Mouse23	1st	1.08598	1.31151	1.47235	1.49623	2.15268	2.39898	2.41925	2.4303	2.5257	3.16713	2.75754	2.92903	3.28763	3.07245	2.24972	2.08192	2.44471	2.76963	3.05567	2.79762	2.18913	1.98381	2.11144	2.05058	1.82416	1.58972	1.49538	1.63699	2.3194	1.82908	1.33508	1.55396	1.66828	1.33218	1.30994	1.41585	1.23981	2.04926	2.09548	1.82491	1.5745	1.21565	1.17448	1.3451	1.36634	1.07163	1.00827	1.01609
	2nd	0.648597	0.805189	1.29447	1.51794	1.70509	1.7361	1.52456	1.87142	1.94843	1.87098	1.75112	1.95134	2.10443	2.57612	2.91141	3.11522	2.22361	2.20198	2.56341	2.18049	1.73699	1.67604	1.76462	1.51332	1.63532	1.60894	1.28425	1.35625	1.5461	1.59543	1.35252	1.39527	1.21341	1.56048	1.481	1.4025	1.10072	1.29362	1.27685	1.12366	1.33789	1.23352	1.06221	1.09034	1.25762	1.36252	1.27431	1.21492
	3rd	0.285219	0.638546	1.01894	1.04297	1.10861	1.45341	1.71014	1.37596	1.16237	1.40842	1.64383	1.62634	1.79279	2.15318	1.77437	1.5323	1.76596	1.71402	1.20757	1.04443	1.09025	0.969296	1.10087	1.21148	0.972158	0.94035	0.963458	1.50829	1.47728	1.25409	1.08486	1.03461	1.20058	1.24916	1.4455	1.25806	0.888477	0.952125	1.08653	1.03283	0.795493	0.876284	0.878231	1.28837	1.3398	1.43712	1.14075	0.944231
	4th	0.214122	0.718686	1.4451	1.35064	1.21646	1.68707	1.90808	1.98891	2.14992	2.20318	1.9018	1.52379	1.42558	1.45493	1.51425	1.25365	1.23131	1.4326	1.47319	1.553	1.38475	1.31149	1.28384	1.56322	1.45906	1.20383	1.04906	1.24021	1.35225	1.1687	1.05762	0.99146	1.11508	1.20424	1.06548	1.10259	1.28462	1.27067	1.25501	1.33776	1.31579	1.3482	1.31387	1.38176	1.18902	1.10563	0.985115	1.09277
	5th	0.43846	0.715379	1.36071	1.27759	1.64984	2.13471	1.7864	1.41615	1.42075	1.58097	1.89487	1.88384	1.39296	1.21925	1.38476	1.57908	1.42201	1.27092	1.31168	1.11697	0.995504	1.09364	1.17918	1.24514	1.26723	1.1054	0.940398	1.02275	1.18743	1.06749	0.914838	0.934697	0.968823	1.02697	0.94773	1.14682	0.998098	0.941825	0.956456	0.937139	1.01329	1.04521	1.01021	1.03931	1.10732	1.05107	0.960292	0.903854
	6th	0.462865	0.651946	1.37855	1.69404	1.71876	1.71676	1.83818	1.77918	1.8351	1.42908	1.77106	1.80945	1.43009	1.346	1.31604	1.26428	1.05209	1.11377	1.28837	1.18377	1.16927	1.1769	1.00684	1.01967	0.948259	1.03121	1.03024	1.11632	1.0613	1.02565	1.12456	0.934544	1.08265	1.10482	1.12306	1.02144	0.979459	0.971931	0.964577	1.03002	0.819576	0.992393	1.0811	1.03174	0.905227	0.966023	0.893939	0.920401
	7th	0.540826	0.816049	1.37614	1.54895	1.50393	1.45302	1.53551	1.61024	1.67354	1.18838	0.827154	1.03988	1.32868	1.34964	1.41282	1.1327	0.92694	1.01513	1.12061	0.934249	0.935954	1.00481	1.12442	1.17806	1.01178	1.2622	1.11948	1.07201	1.33288	1.14896	0.74575	0.664604	0.927124	1.00371	1.13035	1.16755	1.11125	0.802317	0.936964	0.862333	0.745559	0.944385	0.987687	0.788417	1.04451	1.00266	0.816326	0.951639
	8th	0.775321	0.713222	1.22621	1.14511	1.26575	1.38203	1.40155	1.13824	1.22361	1.30904	1.34004	1.00521	1.04142	0.961775	1.07155	1.02423	1.00084	1.03958	1.15537	1.12909	1.03491	1.06489	0.923779	0.954943	0.909695	0.880846	1.00462	1.02731	1.05922	1.18821	1.09055	1.43397	1.34093	1.10244	1.29717	1.49235	1.31349	1.32907	1.29757	1.20222	1.28224	1.20212	1.31055	1.32249	0.856196	0.834437	1.21932	1.074
Mouse24	1st	2.66158	2.21351	2.09323	2.09346	2.15217	1.81939	2.24474	2.7917	3.55294	3.84287	4.85839	5.15478	4.15984	3.05348	4.34909	3.53609	2.28848	2.68065	2.61986	2.20966	2.25075	2.19972	2.49004	1.75139	1.3458	1.72172	1.70937	1.60443	1.16964	1.19084	1.36815	1.26	1.25103	1.20248	1.47715	1.14508	0.94731	1.09115	1.15601	1.25505	1.20578	1.09339	1.25094	1.05798	0.953089	1.01688	1.13762	1.22702
	2nd	1.07831	1.37401	1.61153	1.70159	1.84793	2.0676	2.05377	2.0828	2.32906	2.65721	2.66556	2.36433	2.34505	2.23191	2.32137	1.82045	1.92707	1.92944	1.82274	1.47169	1.36768	1.53778	1.647	1.61367	1.32364	1.30754	1.43884	1.28285	1.23066	1.3773	1.12662	1.02444	1.11169	1.07526	1.18371	1.18486	1.1394	1.34214	1.16834	1.09771	1.02463	0.977602	1.02069	1.01611	1.11984	1.23632	1.0485	1.12556
	3rd	0.761356	0.978103	1.23122	1.40302	1.56736	2.36487	2.42723	2.0416	1.7741	1.8767	2.17364	2.0677	1.62581	1.86325	1.87247	1.7446	1.66752	1.22904	1.36688	1.33031	1.30387	1.32856	1.32785	1.37117	1.12485	1.04343	0.895812	0.96825	0.852896	0.866672	1.06107	0.873702	0.894432	0.98035	1.23889	1.31149	1.05056	1.12103	0.935961	1.1359	1.01748	0.886849	0.866943	0.953323	1.04325	0.889604	0.949926	0.959207
	4th	0.932024	0.925596	1.26088	1.48134	1.59096	1.57296	1.93072	2.02681	1.85615	1.9242	1.74676	1.97091	2.24308	1.83682	1.81114	1.70356	1.54372	1.43414	1.40632	1.66483	1.5458	1.21613	1.39259	1.27789	1.13395	1.27787	1.11312	0.996901	1.15711	1.10624	0.86648	0.933023	1.03926	1.04971	1.2056	1.08007	1.20706	1.12478	1.0765	1.31871	1.16658	1.02717	1.00932	0.950304	0.941787	1.04895	1.01248	1.24366
	5th	1.05883	0.912923	1.15832	1.34742	1.39946	1.40676	1.46534	1.56522	1.52256	1.68441	1.90141	1.62943	1.79039	1.73797	1.75326	1.66066	1.47858	1.503	1.30229	1.28979	1.23286	1.28659	1.512	1.40332	1.25615	1.13679	1.35934	1.05943	1.1189	1.23902	1.12813	1.21472	1.25494	1.18866	1.27771	1.292	1.25213	1.09723	1.08592	1.23522	1.05984	0.903955	0.960949	0.975462	0.950455	1.01423	1.14562	1.16211
	6th	0.99039	1.02409	1.07741	1.21685	1.62194	1.65905	1.50524	1.35102	1.45734	1.54199	1.50014	1.48891	1.41174	1.3601	1.25841	1.44428	1.43131	1.47936	1.61326	1.49401	1.21356	1.20549	1.1476	1.01085	0.953676	1.02595	1.0849	1.20664	1.20051	1.19811	1.13854	1.5158	1.53669	1.1081	1.20121	1.1701	1.18561	1.37962	1.31333	1.09676	1.29567	1.22825	1.12772	1.07037	1.31034	1.18624	1.07446	1.25224
	7th	1.09266	1.09203	1.33188	1.23765	1.33229	1.36211	1.68291	1.59582	2.00409	1.6375	1.46722	1.48263	1.66479	1.67296	1.29923	1.25557	1.46136	1.41034	1.14636	1.38489	1.26388	1.37079	1.14423	1.11036	0.946968	1.07205	0.997095	1.04574	1.16228	1.18788	1.09129	0.953763	1.04866	1.21641	1.32329	1.16498	1.2385	1.26568	1.09987	1.16492	1.1033	1.12624	1.06916	1.13714	1.18374	1.24282	1.03212	1.22826
	8th	0.890833	0.856849	1.13497	1.40007	1.64476	1.64452	1.68604	1.53142	1.31015	1.7481	1.60953	1.48523	1.68376	1.32087	1.22084	1.28979	1.41204	1.37841	1.25332	1.36631	1.13899	0.946785	0.928827	0.894074	1.11884	1.13935	1.03053	0.957931	1.0638	1.15312	1.00946	1.10387	1.05804	1.177	1.31846	1.28756	1.13037	0.932559	1.04216	1.12659	1.14653	0.977585	1.02787	1.11413	1.23215	1.27351	1.20595	1.08471
Mouse25	1st	0.384061	1.30602	1.42236	1.20933	1.76597	1.69604	1.48113	1.51155	1.74822	2.24491	2.61973	2.26951	2.23401	2.16902	2.53641	2.85025	2.49422	2.58242	2.28518	2.49436	2.55053	2.02206	1.41483	1.57723	1.84616	1.72321	1.48394	1.43123	1.49477	1.29873	1.33777	1.70939	1.58263	1.29403	1.455	1.51565	1.33249	1.03835	1.18499	1.16842	1.14062	0.970532	1.14298	1.24276	1.17559	1.1381	1.25742	1.26799
	2nd	0.244507	1.27255	1.83977	1.75208	1.74206	2.12016	2.10761	1.97381	1.90626	2.2506	2.37185	2.55217	2.79472	2.6054	2.35966	1.9288	2.17319	2.34425	2.33513	1.93516	1.54269	1.41318	1.22121	1.37241	1.30658	1.30208	1.23382	1.22554	1.18404	1.06691	1.15583	1.13906	1.34774	1.30043	1.19285	1.33857	1.36446	1.30008	1.30961	1.13952	1.19436	1.09475	1.24262	1.1134	1.27335	1.1554	1.24476	1.3012
	3rd	0.259095	0.959963	1.56688	1.69999	1.67312	1.60795	1.34925	1.78785	1.76487	1.77696	1.64924	1.82269	2.10869	2.22081	1.5672	1.09758	1.20984	1.34244	1.68983	1.37194	1.20166	1.30173	1.145	1.09411	1.17811	1.26905	1.25026	1.2196	1.10136	0.966782	1.26491	1.30796	1.10896	1.36882	1.1346	1.34084	1.23546	1.27561	1.26225	1.23392	1.13753	1.03133	1.12353	1.35061	1.43737	1.39942	1.4427	1.25212
	4th	0.249261	0.948735	1.49489	1.66583	1.43065	1.35042	1.42957	1.48606	1.48466	1.92307	1.74207	1.6905	1.86863	1.63112	1.32554	1.55142	1.61949	1.60326	1.29991	1.29197	1.47754	1.64082	1.47701	1.416	1.10332	1.41176	1.23358	1.49151	1.5271	1.35755	1.43649	1.32787	1.48749	1.20924	1.23316	1.25228	1.08597	1.09367	1.3383	1.37807	1.2043	1.10459	1.2564	1.21129	1.08008	1.1345	1.25538	1.21574
	5th	0.330232	1.04572	1.34148	1.47162	1.50802	1.65332	1.47254	1.72738	1.53105	1.31234	1.51569	1.8909	1.63454	1.46908	1.48041	1.29752	1.44025	1.3666	1.31444	1.31644	1.27286	1.19308	1.25976	1.31052	1.17645	0.956351	1.01274	1.16142	1.35136	1.42642	1.22963	0.850161	1.24869	1.11032	1.04812	1.13016	0.960653	0.9893	1.20374	1.26141	0.952893	0.999938	1.229	1.20458	1.08335	1.03832	1.16836	1.12728
	6th	0.612027	1.1618	1.58325	1.79174	1.52587	1.38262	1.51688	1.60824	1.49659	1.80726	2.03535	1.88854	1.74348	1.65102	1.4789	1.34983	1.14945	1.07179	1.30729	1.19903	1.12741	1.2722	1.27979	1.20888	1.08454	1.00031	1.04908	1.15229	1.14355	1.13863	1.01407	1.23306	1.32713	1.23716	1.08416	1.03477	1.11992	1.09313	1.09263	1.03548	1.02866	1.05017	1.02427	1.12539	1.06874	1.08402	1.10584	1.11181
	7th	0.469587	1.24958	1.49121	1.38425	1.66167	1.97855	1.71863	1.80097	1.87915	1.75813	1.79012	1.68572	1.48745	1.5499	1.53773	1.33557	1.33967	1.42214	1.24245	1.29618	1.20261	1.24977	1.20347	1.19313	1.09871	1.00435	0.999928	1.08296	1.05643	1.05138	1.10147	1.0378	1.04598	1.08556	1.02997	1.1685	0.903211	0.972182	1.09258	1.21345	1.26968	1.26478	1.06035	1.11976	1.11056	1.11813	1.06554	0.971888
	8th	0.565263	1.09596	1.37498	1.41947	1.5709	1.91465	1.49013	1.36559	1.23445	1.43959	1.30155	1.59322	1.42876	1.25368	1.26494	1.32604	1.44321	1.18036	1.24291	1.18529	1.11586	1.06468	1.16916	1.35026	1.22584	0.962614	1.02494	0.967577	0.975042	1.10439	1.29558	1.07732	1.00262	1.1404	0.870867	0.801593	1.04346	1.01559	1.01815	1.15622	1.17742	1.05348	1.10666	1.3332	1.07903	0.95842	0.912093	1.07505
Mouse26	1st	0.554644	1.35246	1.54643	1.67578	1.97662	2.16006	2.15873	2.18009	2.6513	4.17528	5.32709	4.69136	3.46913	3.89169	3.88804	3.16194	3.29796	3.11961	2.33804	2.42684	2.43731	2.33031	1.94987	2.00023	1.59741	1.36177	1.283	1.29621	1.29664	1.17405	1.44925	1.23211	1.33463	1.05199	0.947222	1.24844	1.53031	1.50784	1.23013	1.13646	1.14167	1.17305	1.15643	1.12405	1.10052	1.39967	1.72696	1.68908
	2nd	0.592175	1.25188	1.59137	1.91291	1.56715	1.8907	2.27199	2.07095	2.47703	2.8685	2.97572	3.22173	3.22528	2.69782	2.3966	1.9509	2.41161	2.35303	1.55585	1.88387	1.65503	1.51492	1.64605	1.45223	1.40744	1.14923	1.06456	1.13286	1.1417	1.15808	1.47674	1.1755	1.12682	1.1618	1.13912	1.24405	1.16854	1.04032	1.12355	1.29936	1.28159	1.14782	0.965987	1.0598	0.995007	0.98003	1.26311	1.39231
	3rd	0.415608	1.30307	1.93064	2.1134	1.78991	2.25023	1.90143	2.14087	1.9222	1.76652	2.08203	2.12235	1.88562	1.6221	2.05784	2.05701	1.58934	1.99572	1.98687	1.57555	1.58428	1.42926	1.24903	1.32347	1.34409	1.47844	1.28788	1.153	1.15422	1.2058	1.21342	1.0373	1.10775	1.11702	1.13868	0.881365	1.08487	1.31386	1.12944	1.26362	1.27316	1.11015	0.992309	1.18861	1.02578	0.970964	0.945199	1.10796
	4th	0.744906	1.29117	1.77402	2.10818	2.05155	1.95571	2.03051	1.94692	2.11921	1.92352	2.10321	2.30529	2.19443	1.85656	1.60566	1.60476	1.67707	1.69661	1.52601	1.5266	1.46941	1.39193	1.24121	1.24512	1.04044	1.14875	1.31849	1.44691	1.3552	1.20473	0.99696	0.982705	1.08807	1.06751	1.01506	1.21936	1.35824	1.18562	1.22438	1.08015	1.17368	1.11695	1.24959	1.19814	0.900837	1.27239	1.12908	1.06329
	5th	1.5806	0.96846	1.34491	1.32204	1.58415	1.65479	1.47393	1.58369	1.88504	1.81733	2.22768	1.9151	1.78823	1.38553	1.43711	1.69048	1.67895	1.55716	1.2072	1.32942	1.36669	1.18999	1.0679	1.24511	1.19596	1.19709	1.07569	1.16108	1.06476	1.00771	1.23877	1.05361	1.07981	1.10252	1.18362	1.23057	1.06389	0.954352	1.22999	1.02714	0.969685	1.02671	1.23306	1.22409	1.20497	1.04092	1.02676	1.26842
	6th	1.14844	1.05549	1.3599	1.73935	1.77982	1.61457	1.44682	1.55734	1.69362	1.46582	1.46967	1.43898	1.85752	1.69206	1.72386	1.66175	1.46852	1.43706	1.62008	1.42853	1.23152	1.09818	1.17935	1.09402	0.996196	1.13957	1.17507	1.20623	1.1211	0.968921	1.05319	1.22813	1.18388	1.19963	1.35675	1.23035	1.07058	1.0089	1.19134	1.26258	1.14228	1.14651	1.15547	0.923529	1.04729	1.17343	1.06891	1.06731
	7th	0.775792	1.38826	1.46268	1.36949	1.66452	2.03737	1.52727	1.35804	1.28776	1.37779	1.46451	1.27354	1.15887	1.48911	1.42675	1.29879	1.39215	1.4152	0.996911	0.755498	0.889635	1.15972	1.06877	1.01748	1.22103	1.09829	1.10741	1.09468	1.10412	0.796715	1.00202	1.14169	1.16917	1.12377	1.03995	1.06341	1.23629	1.24356	1.15036	1.10407	1.20759	1.06854	0.970892	0.926954	1.08508	0.996574	1.45805	1.17822
	8th	0.673575	1.14394	1.48686	1.64337	1.42114	1.39657	1.47513	1.37986	1.49754	1.5074	1.62094	1.31739	1.48868	1.43129	1.2517	1.87601	2.09474	1.56976	1.25177	1.22318	1.20848	1.09672	0.995724	0.996987	0.975266	0.96455	1.25756	1.17493	1.01411	0.912591	0.877836	1.01545	1.17765	1.03563	0.920224	0.837012	0.952038	0.880318	0.892813	0.913797	0.871309	0.890476	1.07118	1.04644	1.04963	1.15213	1.22068	1.06269
Mouse27	1st	0.773252	0.732764	1.06807	1.36473	1.67599	2.03202	2.12353	2.99404	3.18127	3.09525	3.32348	3.19959	3.15704	2.98033	3.32422	2.9987	2.14891	1.97504	1.87384	1.88038	1.79154	1.52775	1.38863	1.09103	1.28811	1.26082	1.15295	1.045	1.06501	1.07316	1.07595	0.972218	0.992568	0.989359	1.05518	0.982293	0.956323	0.963956	0.978573	0.963107	0.932504	0.925679	0.881032	1.1252	1.14391	0.884232	0.883523	0.930699
	2nd	0.623926	1.23706	1.4924	1.69168	1.90461	1.76315	1.68403	1.64536	2.17546	1.76949	1.6084	1.68429	1.29081	1.76444	1.60902	1.13025	1.26599	0.915621	1.05848	1.3798	1.35448	1.1961	1.25968	1.17738	1.2023	1.35872	1.3582	1.30399	1.39243	1.21838	1.28123	1.26697	1.25361	1.18655	1.0386	1.10884	1.0894	0.986445	1.15652	1.21028	1.01354	1.08423	1.3141	1.41781	1.31433	1.25449	1.48136	1.38864
	3rd	0.565212	1.46014	1.65367	1.49609	1.38091	1.69115	1.38724	1.54066	1.45401	1.70573	1.82477	1.57868	1.48614	1.36398	1.27701	1.25878	1.11728	1.12978	1.03451	1.01029	1.05907	1.07894	1.14416	1.0748	1.11845	1.17394	1.04368	1.06589	1.06034	0.945072	1.13184	1.03547	1.07731	1.03536	0.954694	1.13916	0.978774	0.865846	0.925906	0.915082	0.931244	0.777079	0.831746	0.906617	0.869027	0.931476	0.931432	0.801731
	4th	0.556826	1.5787	1.63479	1.49353	1.37305	1.82432	1.81428	1.71513	1.40053	1.44342	1.70964	1.33811	1.42583	1.33132	1.20477	1.09637	1.01684	0.964524	1.20251	1.27548	1.11061	1.03728	1.0099	1.0101	1.30707	1.21539	0.969037	0.836656	0.91325	1.18687	1.2593	1.11156	1.12603	1.02543	0.956505	1.05466	1.21818	1.13098	0.892019	0.935961	1.03503	1.01756	1.03169	1.10045	1.15328	1.27834	1.17568	1.14713
	5th	0.549253	1.50678	1.8294	1.67385	1.51455	1.40722	1.35629	1.36945	1.5951	1.53869	1.21093	1.31898	1.32833	1.20861	1.02643	1.02684	1.05915	1.06745	1.10301	1.24044	1.08244	0.86793	0.919532	0.833758	0.998976	1.14516	1.13207	0.954867	0.900953	0.908509	1.02275	1.10482	1.00836	0.970471	0.908505	1.10694	1.22762	1.05579	0.957912	0.972278	1.01827	0.934041	0.888787	0.878814	1.02616	0.963692	0.901785	0.932065
	6th	0.75377	1.22415	1.43753	1.45955	1.11841	1.25635	1.47045	1.22436	1.19081	1.05345	1.03629	1.22469	1.1605	0.945329	0.911585	1.03337	1.00427	0.806767	0.935795	0.739439	0.75237	0.819041	0.818309	0.775778	0.925139	1.10443	1.29671	0.95978	0.893029	0.790382	0.889527	0.893809	0.920789	0.948178	1.02281	0.931914	1.0539	1.10282	0.959444	0.879623	0.973284	0.817557	0.917342	0.914933	0.861653	0.830945	0.831182	0.837985
	7th	0.59335	1.49296	1.84057	1.8514	1.46827	1.48841	1.40789	1.36247	1.39452	1.09489	1.29274	1.4636	1.32832	0.989826	1.10775	1.10519	1.10947	1.00837	0.922445	0.872513	0.943491	1.00788	0.934159	1.09814	1.14759	0.958637	0.908515	0.94254	0.833295	0.963928	0.935033	0.931355	0.927198	1.06821	1.0075	0.965016	1.05289	1.13895	1.40377	1.33006	1.01771	0.97241	1.03855	1.06169	0.995677	0.913124	0.847255	0.893627
	8th	0.929067	1.18707	1.15968	1.27293	1.44063	1.25818	1.19091	1.26081	1.25002	1.17847	1.22197	1.04075	1.25467	1.30855	1.07091	0.837758	0.779176	0.78734	0.772398	0.718084	0.807305	0.954836	0.941336	1.03087	1.13121	1.20069	0.958306	0.958119	0.936526	1.08212	1.11592	0.928619	0.87947	0.958951	0.939776	0.875979	0.889268	0.831205	0.945011	1.19662	1.13025	1.11248	1.01665	1.15745	0.972762	1.0016	0.916266	0.902015
Mouse28	1st	0.944066	1.69344	2.16402	2.55866	3.18449	2.71674	2.76534	3.19956	2.95735	2.94579	2.73897	2.70612	2.52439	2.18649	2.13469	2.0085	1.57435	1.72952	1.89064	1.84589	2.18334	1.7953	1.49006	1.62881	1.85198	1.93625	1.44282	1.36643	1.13521	1.14592	1.06036	1.01122	1.04306	0.945981	0.979248	0.961595	1.05585	1.31665	1.55126	1.55777	1.34044	1.19023	1.2809	1.3678	1.49848	1.22458	1.19629	1.11337
	2nd	1.58747	2.01698	2.36864	2.84877	2.73323	2.4588	2.57318	2.28732	1.96623	2.00551	2.00573	1.77881	1.6719	1.20852	1.49218	1.4488	1.53803	1.57252	1.84128	1.61803	1.57729	1.54484	1.31399	1.25996	1.33421	1.24784	1.12081	1.13414	1.16579	1.09869	1.27218	1.3269	1.28619	1.20114	1.25143	1.17975	1.30845	1.2481	1.2654	1.33714	1.15524	1.17947	1.15084	1.32353	1.06303	1.02369	1.11928	1.29224
	3rd	1.75643	2.1072	2.47589	2.7069	2.43573	2.57067	2.01231	1.94032	1.96159	1.59522	1.47102	1.30153	1.39997	1.20083	1.33082	1.3315	1.29765	1.31696	1.45374	1.37529	1.3635	1.37891	1.18279	1.24586	1.14442	1.09898	1.17939	1.16785	1.23519	1.11975	1.02796	1.06878	1.00367	0.974086	0.936552	1.11174	1.15096	1.23403	1.27066	1.2094	1.33978	1.28195	1.22394	1.16624	1.09916	0.927858	1.11109	1.24056
	4th	1.26231	1.86492	1.92276	2.19019	2.34716	2.02748	1.62882	1.65208	1.66264	1.87594	1.61968	1.44563	1.43026	1.25673	1.17764	1.34223	1.43307	1.40951	1.26047	1.25929	1.40198	1.36353	1.16975	1.32521	1.29065	1.15142	1.02041	1.07462	1.04161	1.22693	1.11565	1.19842	1.26633	1.03844	1.00523	1.26529	1.34862	1.23487	1.31412	1.13316	1.08721	1.07837	1.21134	1.30425	1.30905	1.37087	1.2391	0.933534
	5th	4.83524	2.2885	1.94341	2.21807	2.07781	1.87016	1.65653	1.60083	1.84063	1.69079	1.53835	1.37389	1.46963	1.22665	1.24755	1.21068	1.08462	1.4232	1.48131	1.37999	1.398	1.4743	1.34765	1.26533	1.41285	1.13911	1.05248	1.00778	1.01042	0.975349	1.20958	1.36204	1.11294	0.87041	1.12533	1.27854	1.21776	1.13042	1.1617	1.20052	1.39197	1.28789	1.1027	1.19836	1.45652	1.41445	1.39545	1.28975
	6th	1.81935	1.68633	1.90905	1.86937	1.62331	1.41252	1.59397	1.57038	1.58017	1.54197	1.47148	1.65155	1.5742	1.22483	1.23878	1.12792	1.2548	1.33738	1.41865	1.17072	1.03189	1.2109	1.06892	1.00971	1.00746	0.873184	0.980369	1.0134	1.02888	1.03355	0.911918	0.853473	1.07501	0.957411	1.0274	1.23683	1.08039	1.19068	1.04415	1.08847	1.10269	1.26952	1.14696	1.14797	1.06385	1.42072	1.19752	1.02212
	7th	1.2338	1.39175	1.66427	1.63298	1.5193	1.38963	1.57503	1.39129	1.37191	1.33749	1.41396	1.30358	1.17117	1.03576	0.993953	1.12374	1.20276	1.24575	1.52248	1.31095	1.2677	1.12402	1.38312	1.29971	1.45563	1.21887	1.19278	1.09327	0.974874	1.01363	1.21961	1.34127	1.1858	1.16327	0.968481	0.983756	1.21197	1.10316	0.941196	1.17639	1.4042	1.30074	1.18694	1.23376	1.14908	1.33087	1.21044	1.10485
	8th	1.5408	1.76241	2.03989	1.88151	1.68999	1.43489	1.48302	1.63098	1.54303	1.39157	1.63071	1.29442	0.890954	0.829926	1.23707	1.55234	1.16495	1.1033	1.49202	1.36502	1.22556	1.12798	1.38938	1.18215	1.44573	1.24049	1.06885	0.955524	1.13266	1.27791	1.1886	1.38174	1.50993	1.45104	1.50312	1.19742	0.921004	1.05998	1.26766	1.12772	1.65186	1.66316	1.16934	1.16801	1.02027	1.19407	1.21112	1.25629
Mouse29	1st	1.83667	2.1283	2.26485	1.90134	1.91956	2.08551	2.27047	2.07085	2.46736	2.26304	1.93048	1.90194	1.88438	1.98503	2.10381	2.09462	1.93967	1.90289	1.71111	1.74732	1.81989	1.85122	1.61544	1.58253	1.45602	1.37208	1.25645	1.48501	1.29802	1.0533	1.07375	1.24175	1.29046	1.45957	1.36152	1.37439	1.39599	1.38138	1.22507	1.23823	1.14712	1.15912	1.15336	1.13205	1.17474	1.2626	1.30607	1.22005
	2nd	1.61708	2.33251	3.08131	3.27416	2.47149	2.39362	2.16379	2.19636	1.89277	1.75251	1.78296	1.74351	1.7512	1.66588	1.44327	1.47896	1.30008	1.51021	1.37951	1.01653	1.02415	1.21003	1.17123	1.11316	0.895117	1.00699	1.09815	0.998898	1.03147	1.01571	1.01534	1.23644	1.09664	1.12768	1.15709	1.08675	1.05157	1.01858	0.986864	0.905243	0.981348	1.19597	1.30492	1.21888	0.988018	0.899447	1.00083	1.11842
	3rd	1.76652	3.13378	3.87584	3.20077	2.74725	2.09488	1.71649	1.65087	1.66892	1.696	1.48257	1.30406	1.47825	1.45011	1.36217	1.3421	1.32138	1.23547	1.18934	1.17219	1.3054	1.26052	1.04721	1.13341	1.10346	1.05542	1.05807	1.09756	1.21721	1.16378	1.06293	1.10084	0.966185	1.03699	1.14341	1.13958	1.00777	1.01554	0.988272	0.892589	1.05506	1.0495	0.996557	1.09214	1.00653	0.927973	0.857453	0.849987
	4th	1.69529	2.30544	2.82834	2.95681	2.61567	2.0482	1.48354	1.45823	1.44931	1.44098	1.6021	1.58644	1.24214	1.15084	1.30907	1.15487	0.967986	1.02208	1.18997	0.999211	0.975673	1.05003	1.47794	1.15874	1.26464	1.02737	0.900336	0.988975	1.16291	1.24222	1.01013	1.23628	1.19894	0.988624	0.811207	0.803014	0.834721	1.08343	1.26445	0.9314	0.935	0.883406	1.18629	1.54479	1.24882	1.33553	1.38133	1.09892
	5th	1.70288	2.1462	2.59399	1.92417	1.50123	1.60011	1.60187	1.52094	1.56004	1.36883	1.33972	1.21612	1.25203	1.39234	1.09625	1.11921	1.04897	1.06395	1.06011	0.973674	0.916899	0.924759	0.938357	0.879749	0.813155	0.86265	0.933599	0.787494	0.933224	0.92377	0.887046	1.00691	0.878532	0.793323	0.861426	0.976986	0.814493	0.756605	0.882623	0.934868	0.73689	0.81084	0.802901	0.768935	0.905118	0.966838	0.805159	0.813632
	6th	1.92043	3.23676	3.51614	2.73289	2.15453	1.96185	1.62463	1.48469	1.53203	1.54945	1.71751	1.30881	1.11209	1.25408	1.29912	1.42162	1.4342	1.12083	1.08932	1.02465	1.0445	1.02056	0.918536	0.884939	0.781739	0.755383	0.924378	1.01452	1.08013	0.913272	0.904363	0.974648	1.0939	1.09117	1.00317	1.05337	0.936965	0.742405	0.843296	0.792432	0.951912	0.957795	0.860601	0.940443	0.921988	0.913306	0.845946	0.844619
	7th	1.67392	2.2169	2.55055	2.44992	2.19528	1.96104	1.72881	1.57804	1.75805	1.70909	1.18397	1.12157	1.09276	0.983713	1.1415	0.998848	0.911584	1.03095	0.985588	0.976719	1.01817	1.03447	1.0035	0.882445	0.806642	0.802987	1.01452	1.04485	0.934728	0.833149	0.930046	1.0322	0.865094	1.03436	0.90669	0.974642	1.06467	0.940718	0.960555	1.01414	0.921923	1.09486	1.15293	0.866056	0.859279	1.17155	1.09642	0.847711
	8th	1.71199	1.67614	2.11199	2.09745	1.62127	1.57758	1.1234	1.26004	1.40527	1.48044	1.237	1.19536	1.44686	1.02077	0.782125	0.856821	0.962547	1.16548	0.96106	0.949991	0.892269	0.99592	1.00838	1.01735	0.977912	0.957034	0.919704	0.976236	0.789638	0.876161	0.902821	1.09497	1.1213	1.04911	0.83127	0.935114	0.986794	1.07945	0.94125	0.875558	0.973818	0.86408	0.723541	0.723077	0.780561	0.775837	0.959813	0.897412
Mouse30	1st	0.433909	1.14222	1.41541	1.48642	1.76599	1.86101	1.85531	2.06344	2.19825	2.3805	2.23805	2.13515	2.20086	2.30687	2.11709	2.28075	1.77177	1.77808	1.60207	1.72004	1.61506	1.4918	1.29469	1.16561	1.36233	1.62054	1.59789	1.38769	1.27593	1.46025	1.3717	1.22807	1.31839	1.37315	1.36913	1.36264	1.3698	1.39682	1.33536	1.19011	1.03347	1.0264	1.07198	1.20689	1.21662	1.31902	1.36905	1.26572
	2nd	0.390085	1.27509	2.051	2.38012	2.24312	1.99224	2.13944	2.37476	2.50363	2.38753	2.2271	1.73547	1.64448	1.91276	1.62985	1.48256	1.43134	1.41112	1.40525	1.31087	1.28149	1.13391	1.25482	1.13753	1.26251	1.14947	0.955684	1.12772	1.12815	1.13742	1.2828	1.2251	1.34572	1.2651	1.18826	1.24494	1.16941	1.15143	1.07781	0.907825	0.90278	1.0217	0.865826	0.979716	1.11163	1.01612	1.04379	1.07387
	3rd	0.288728	1.17143	1.77759	1.70852	1.79625	1.54547	1.70751	1.88205	1.82213	1.53017	1.84588	1.6574	1.56468	1.42546	1.36598	1.21502	1.06173	1.19673	1.18892	1.25942	1.55195	1.17789	1.14608	1.02265	1.14172	1.08892	1.25646	0.861982	0.801146	1.0349	1.20922	1.15713	1.26993	1.33105	1.16865	1.26536	1.09154	1.0335	1.17263	1.26654	1.21382	1.18676	1.19132	0.913267	0.891274	0.920412	1.08973	1.23526
	4th	0.409368	1.68334	1.98504	2.04233	2.22704	1.91462	1.95321	1.90089	1.74674	1.75716	1.73583	1.44422	1.31681	1.21956	1.1946	1.21313	1.17448	1.21664	1.26516	1.19583	1.04824	1.05765	1.09696	1.05123	1.0483	0.932783	1.00728	1.01306	1.04531	1.10349	1.11552	1.10124	0.924337	1.10019	1.19358	1.09052	1.07325	1.11577	0.966252	0.935615	1.0382	0.971589	0.985077	1.06131	1.07909	1.16963	1.14781	1.03997
	5th	0.443409	1.33736	1.74125	1.8036	1.63569	1.58225	1.4236	1.40922	1.21087	1.31758	1.13857	1.0302	1.06536	1.42674	1.18535	1.14193	1.09206	0.98655	0.885122	1.04258	1.05268	0.955835	1.02894	1.04404	1.00835	1.02208	1.00214	1.12173	1.22207	1.22688	1.26747	1.20009	0.967822	1.18675	1.18305	0.972179	1.18152	1.06431	1.04105	0.868576	1.42404	1.33968	1.21143	1.02969	0.973456	1.25613	1.38562	0.991272
	6th	0.433529	1.28384	1.48998	1.51355	1.86281	2.00073	1.7189	1.42745	1.51266	1.26334	1.17958	1.09553	0.985567	0.969804	1.17182	1.14631	1.08028	1.01765	1.08491	0.898539	0.951975	0.903806	0.913088	1.14568	0.971395	1.1523	1.19862	1.13034	1.17385	1.18101	0.976293	1.06025	1.19223	1.20617	0.963846	1.39492	1.42516	1.24051	1.47058	1.35273	1.56435	1.90794	2.01349	1.66097	1.09729	1.06318	1.2317	1.22746
	7th	0.473824	1.40967	1.74226	1.61991	1.51038	1.62245	1.35289	1.20978	1.51998	1.16817	1.39708	1.25754	1.07438	0.94276	1.10719	1.29009	1.33785	1.13617	1.00441	1.08373	0.995008	0.89106	0.824098	0.762418	0.866924	0.801992	0.755964	0.788366	0.981102	1.03636	1.0705	1.04247	1.02746	1.15421	1.00639	1.0642	1.04086	1.07324	1.09421	1.16814	0.980344	1.07959	1.23226	1.11155	1.07308	1.12787	0.954239	0.862286
	8th	0.530627	1.02019	1.22276	1.17082	1.15141	1.25155	1.049	1.1292	1.28475	1.18398	1.23198	1.14759	1.07008	1.02922	1.15837	1.08894	1.01707	1.05538	1.10704	1.08175	0.89333	0.946069	1.05147	1.01833	0.891195	0.985738	0.965373	0.986692	0.989158	0.949069	0.973918	1.03573	1.11108	1.00373	0.979522	0.986591	1.05013	1.01044	0.99139	1.09766	1.12742	1.00911	1.03847	1.06995	0.966614	0.958104	0.91805	0.914512
Mouse31	1st	0.216049	0.749957	1.37957	1.67631	1.87499	1.64073	2.25872	2.44835	2.38748	2.72728	2.37631	2.27732	2.41019	2.61766	2.403	1.82469	2.19774	1.92513	1.98407	2.00048	1.74155	1.7949	1.31293	1.54244	1.41488	1.16351	1.09065	1.25812	1.39779	1.22972	1.1378	0.986614	0.91049	0.938126	1.03083	1.24735	1.22697	1.15218	1.08863	0.897186	0.9299	0.939147	1.08109	1.0604	0.823951	0.906862	0.943535	0.928047
	2nd	0.108401	0.818836	1.80618	1.80525	1.89811	1.78627	1.86199	2.19988	2.0038	1.65626	1.85932	1.47884	1.60378	1.79116	2.00677	1.55061	1.55921	1.67614	1.56776	1.38921	1.39989	1.61437	1.33804	1.40333	1.16989	1.06614	1.15853	1.25418	1.28701	1.27689	1.3608	1.36372	1.17801	1.2156	1.11485	1.13332	1.27597	1.09585	1.32521	1.20544	1.06422	1.03004	1.12781	1.19897	1.256	1.00128	1.06335	1.0766
	3rd	0.160646	0.956716	1.85446	2.34615	2.24902	2.10267	2.17211	2.32947	2.24497	1.81386	1.60185	1.79916	1.59536	1.47301	1.41297	1.42545	1.38507	1.39324	1.22043	1.10111	1.06007	1.01931	0.973643	0.956826	0.919142	1.10785	1.15864	1.1221	0.915927	0.961214	1.03312	1.22194	1.18027	1.22539	1.04885	0.978984	1.00815	0.879544	0.983032	0.993146	1.0562	1.0233	0.96907	0.938721	0.914508	0.986726	1.0374	0.969428
	4th	0.209014	0.971734	1.57851	1.74062	1.91215	1.70341	1.77753	1.6833	1.49639	1.38718	1.13851	1.30471	1.39557	1.48995	1.37514	1.05571	0.993619	1.11166	0.919338	0.946106	0.953137	0.812249	0.919574	0.929031	0.947162	0.976187	0.917859	1.14206	1.11595	1.01386	0.973881	1.01846	0.997664	1.06092	0.951885	1.1039	1.06133	0.966034	0.983036	1.17619	1.14958	1.03752	1.07424	0.984009	0.907641	0.890558	0.995814	0.882496
	5th	0.148408	1.01555	1.83624	1.72778	1.86475	1.8307	1.62515	1.7797	2.00603	1.64794	1.36445	1.29906	1.30778	1.37253	1.23943	1.06248	0.999452	1.05009	0.950486	0.960369	1.02545	1.00423	1.08506	1.05524	1.0096	1.07494	1.10352	1.16785	0.974204	1.04982	0.944896	0.982626	1.08751	1.32656	1.49247	1.30219	1.1467	1.10812	1.55658	1.35194	1.02482	1.01035	1.2138	1.21323	1.04316	1.03974	1.06414	1.13598
	6th	0.119399	1.17737	1.86077	1.91527	1.65643	1.38819	1.65531	1.87114	1.64527	1.46667	1.34252	1.25088	1.29954	1.3649	1.20671	1.07931	1.03105	0.943085	1.02204	1.04463	0.93862	0.964304	0.956131	0.929634	0.9595	1.01064	0.984479	0.992116	1.09295	0.977337	0.899762	1.04821	1.00236	0.967261	0.938695	0.854791	1.02916	1.16133	1.20993	1.10924	0.870596	0.827757	0.90686	1.02529	0.927265	1.10494	0.878764	0.817282
	7th	0.203898	0.721403	1.37745	1.3142	1.16707	1.25994	1.46901	1.51701	1.69552	1.44191	1.28193	1.18198	1.28668	1.47274	1.41963	1.23168	1.01045	1.15613	0.975369	0.916309	0.931581	0.905821	0.946232	0.981359	0.936727	0.999219	0.955222	1.13468	0.938045	0.963634	1.00092	1.01912	0.926489	1.02776	1.06055	1.12648	1.05304	0.974537	0.991467	0.778325	0.775201	0.872205	0.927275	0.885403	0.838752	0.727614	0.760083	0.82991
	8th	0.204631	0.892667	1.52744	1.59748	1.47616	1.36855	1.36097	1.40058	1.37866	1.10965	1.33564	1.27721	1.20298	1.03226	1.03276	1.04106	1.09705	1.02982	0.865485	0.933672	0.845282	0.870357	0.87778	1.01852	1.00972	1.20405	1.2434	1.08533	1.08971	1.07724	1.11051	1.03459	0.975753	0.945162	0.940938	1.02874	0.936663	1.04455	1.13741	0.963086	1.02429	1.13171	1.11925	1.10982	1.33779	1.12829	1.06016	1.10218
Mouse32	1st	0.844694	1.81293	2.29583	2.24561	2.60963	2.46734	2.24819	2.08752	2.36166	2.84454	3.63143	4.18339	3.11164	2.42543	2.27946	1.87432	1.72657	2.05186	1.68216	1.66735	1.89632	1.71533	1.68402	1.2863	1.46423	1.43467	1.2452	1.16431	1.26046	1.22855	1.34293	1.26477	1.35697	1.29194	1.16352	1.2692	1.40519	1.39603	1.2932	1.3092	1.34325	1.11404	1.03961	1.1733	1.24085	1.17628	1.11566	1.35301
	2nd	0.672472	1.57351	2.31351	2.48669	2.54647	2.09523	1.91208	1.78099	1.9915	1.9349	1.91488	1.67558	1.92245	2.17968	1.86675	1.38844	1.24183	1.36755	1.25185	1.14558	1.35496	1.20187	1.11309	1.09425	0.914315	0.973746	1.24213	1.30014	1.55335	1.14076	1.00112	1.19673	1.18363	0.980004	0.886254	1.1029	0.934761	0.935997	1.16752	1.29445	1.25867	1.16718	1.01784	1.03881	1.18447	1.46539	1.09314	0.955912
	3rd	0.635433	1.83301	2.19503	2.18315	2.16875	2.22308	2.12379	1.93856	1.90681	2.06337	1.98696	1.74278	1.83639	1.82925	1.30995	1.24339	1.16798	1.2562	1.22422	1.13269	1.10192	1.08107	1.07677	1.15135	1.03011	0.940329	1.23519	1.1941	1.06553	1.08986	1.05037	1.2032	1.2804	1.05011	0.93189	1.10725	1.12047	1.15744	1.05816	1.32502	1.2487	0.907029	0.83661	0.942039	1.13724	1.0822	1.04111	0.943982
	4th	0.965327	1.30459	1.83888	1.97652	2.24113	1.93234	1.6002	1.36177	1.53462	1.7398	1.47957	1.93874	1.90481	1.42038	1.46966	1.38233	1.32692	1.16469	1.20026	1.23461	1.49135	1.43832	1.29805	1.11502	1.15001	1.24912	1.20141	1.05163	1.0392	1.13854	1.18813	0.985801	1.07983	1.17046	0.885218	0.971571	1.12654	1.08008	1.00884	1.15962	1.08304	0.875929	0.810354	0.901457	0.983607	1.02495	0.954481	0.988984
	5th	0.868902	1.78835	1.9817	2.1612	1.8305	1.80779	1.93142	1.65845	1.59607	1.34509	1.37752	1.61953	1.62185	1.39019	1.16143	0.927535	1.13499	1.33988	1.0678	1.11446	1.08855	1.00325	1.06029	1.05613	1.13359	1.11883	1.01269	1.02947	1.04327	1.00828	1.02909	0.924664	1.05968	1.12347	1.02727	1.13698	1.18562	1.24637	1.08547	1.17264	1.2331	1.16559	1.09239	1.12064	1.1182	1.17929	0.873519	0.891832
	6th	0.804109	1.57014	2.42927	2.24077	2.01272	1.73689	1.93557	1.56737	1.49516	1.32505	1.59988	1.48316	1.37534	1.276	1.16301	0.989975	1.06074	1.00887	1.26629	0.998623	0.914117	0.984339	1.00395	0.932272	0.975442	1.02949	1.06665	1.00807	0.898429	0.975872	1.11542	1.14646	0.98194	0.975539	1.00646	1.04789	1.05398	1.11861	1.12285	1.21344	1.27534	1.15162	1.02574	1.05284	1.07179	1.10797	1.18816	1.0766
	7th	1.00683	1.55312	1.86353	1.7457	1.59345	1.64858	1.54698	1.48087	1.46527	1.38352	1.25427	1.31496	1.4545	1.27074	1.78362	1.40703	0.965206	1.17674	1.07866	1.02361	0.940782	0.95967	0.939148	1.01388	0.855098	0.928519	0.946797	0.97331	0.834848	0.892238	0.846104	0.963947	1.06313	1.13574	1.04695	0.916578	0.847818	0.999387	1.01001	0.964769	0.926957	1.03505	0.993292	1.04699	0.995376	1.05827	1.10115	1.10526
	8th	0.824288	1.772	2.05024	2.11182	1.70994	1.48966	1.37707	1.22347	1.15767	1.25916	1.26148	1.21563	1.22823	1.06442	0.952625	0.702844	0.807999	0.844983	1.05081	0.979271	0.947921	0.942442	0.914563	0.899791	0.685784	0.774438	0.888955	0.761324	0.911621	1.02787	1.115	0.870762	0.887518	0.919283	0.739948	0.947121	0.983777	1.07658	0.976039	0.945113	0.984702	0.953137	0.976185	1.02986	1.0271	0.971711	1.04157	1.11466
Mouse33	1st	0.676645	1.53393	2.53912	2.48617	2.55277	2.72636	2.60331	2.91869	2.58416	2.57019	2.63972	2.38808	2.42281	2.22991	1.93074	1.3861	1.54418	1.56085	1.77846	1.71052	1.39856	1.58822	1.3239	1.48844	1.25509	0.944506	1.2015	1.15524	1.11579	1.12463	1.0246	1.06077	1.20675	1.19388	1.27953	1.21999	1.16529	0.979888	1.06451	1.17744	1.22266	1.05914	0.953868	1.0018	1.00003	1.06938	1.03941	1.07135
	2nd	1.68472	1.71981	1.45035	1.79329	2.09077	1.82038	1.22709	1.51891	1.81732	1.95883	1.71939	1.45542	1.58331	1.56409	1.72525	1.27354	1.38795	1.27389	1.30542	1.6924	1.39973	0.980449	1.28798	1.19163	1.20712	1.18491	1.2772	1.19663	1.37028	1.62721	1.35752	1.16398	1.2325	1.08882	1.11724	1.14711	1.08246	0.989723	1.10541	1.13146	0.865221	0.9339	1.21407	1.15717	1.06523	1.14494	1.28107	1.14589
	3rd	0.791041	1.11196	1.75326	2.06519	1.94984	1.8592	1.63569	2.06485	2.19185	1.77962	1.78136	1.67906	1.60526	1.40572	1.29385	1.32416	1.26536	1.43986	1.49237	1.31906	1.20815	1.22841	1.11888	1.07701	1.17155	1.13329	1.38426	1.47944	1.47325	1.38993	1.37162	1.14501	1.0654	1.13821	1.35985	1.45523	0.988995	1.07045	1.21551	1.06532	1.23379	1.02413	1.18435	1.33265	1.47098	1.50084	1.19059	1.36828
	4th	0.693808	1.75391	2.47812	2.00778	1.96095	1.64888	1.75375	2.27672	1.89663	1.50321	1.6163	1.21564	1.21418	1.30463	1.28705	1.09546	1.09038	1.19008	1.11911	0.909609	0.983941	0.963546	1.07108	1.10988	1.10074	1.19806	0.967377	0.917149	1.05501	1.14212	0.861149	1.04037	1.10415	1.2948	1.16428	1.16278	1.10355	0.810715	1.03047	1.15816	1.37345	1.19641	0.962306	0.935817	1.14112	1.08485	1.08416	1.07595
	5th	0.94556	1.66549	2.76963	2.32178	2.23576	2.19089	1.80483	1.60675	1.75734	1.87661	1.51714	1.47106	1.7554	1.36507	1.1641	1.05592	0.989382	1.17458	1.26647	1.05944	1.23588	1.18917	1.08753	1.00129	1.14746	1.2709	1.08853	1.23688	1.02938	1.01565	1.24579	1.33292	1.41803	1.22033	1.12266	1.43194	1.46071	0.959328	1.01441	1.11817	1.33584	1.31469	1.19496	1.11635	1.17277	1.41505	1.23572	1.35209
	6th	0.68203	1.24642	2.58625	2.12992	1.86271	1.79314	1.59814	1.48229	1.63178	1.44583	1.31416	1.34355	1.54771	1.4445	1.11207	0.894615	1.08158	1.20017	1.07217	1.31687	1.49339	1.34631	1.07168	1.24342	1.15278	1.24714	1.20955	0.955771	1.0273	1.13551	1.04981	1.20037	1.11132	1.13088	1.16464	1.4284	1.46097	1.25254	1.29131	1.21673	1.20804	1.40536	1.06707	1.13338	1.46377	1.24527	1.16024	1.26327
	7th	0.46769	1.86444	3.09994	2.32501	2.17426	2.12684	1.98652	1.93993	1.44652	1.2621	1.44281	1.36405	1.41924	1.13305	1.1969	1.11866	1.14768	1.11523	1.03053	1.12766	1.06707	1.05217	1.10218	0.978082	1.0579	1.02586	0.897757	0.970462	1.01887	1.18903	1.1588	0.983132	1.07855	1.13541	1.48677	1.29193	1.28672	1.29527	1.25999	1.17693	1.24635	1.35967	1.26351	1.14945	1.11889	1.17824	1.17799	1.32206
	8th	0.600554	1.21797	2.06722	1.98505	1.74994	1.68867	1.41807	1.31285	1.38285	1.52676	1.53589	1.29032	1.19747	1.19849	1.1758	1.04145	0.951968	1.08266	1.03916	0.989663	0.982718	0.905347	0.997698	1.18763	0.99062	0.976986	1.00464	0.892434	0.933897	0.968277	1.06651	1.31444	1.1217	1.13962	1.09672	1.1556	1.1459	0.97427	1.0553	1.02902	0.931942	1.25523	1.33579	0.898868	1.00775	0.977422	0.943431	1.11447
Mouse34	1st	0.737147	1.09787	1.43286	1.6993	2.08065	2.40399	2.71079	3.17798	3.65485	4.08518	4.64742	3.46285	3.3074	3.04327	3.31264	2.96785	2.53816	2.42664	2.12513	1.73202	1.92578	1.73477	1.83511	1.66338	1.33133	1.40097	1.38985	1.34659	1.25663	1.60059	1.6522	1.42903	1.5076	1.25693	1.22094	1.386	1.45883	1.50621	1.47212	1.44238	1.42057	1.19796	1.11576	1.03489	1.08272	1.07856	1.22605	1.06024
	2nd	0.45913	1.32764	1.87727	2.11865	2.32536	2.60771	2.41133	2.6107	2.76883	3.11716	2.9767	2.61752	2.51083	2.34306	2.14836	1.83533	1.6178	1.53996	1.48683	1.58833	1.39887	1.26773	1.21397	1.28885	1.14371	1.13155	1.07754	1.07648	1.08854	1.09873	1.05855	1.00993	1.08282	1.26554	1.11445	1.06145	0.987546	0.98997	1.02623	1.0031	0.977309	0.913307	0.852696	0.982276	1.04125	0.953261	0.904239	0.831791
	3rd	0.562718	1.16934	1.18236	1.27745	1.7848	2.64754	2.60009	2.18591	2.30328	2.30859	2.10045	2.01004	2.26281	2.33086	1.75463	1.74688	1.28808	0.89645	1.06928	1.54171	1.21805	0.832325	0.868944	1.18511	1.25481	1.14539	1.10445	1.09697	1.39768	1.56543	1.456	1.34855	1.1703	0.977412	0.989939	1.14673	1.09461	0.955788	0.867356	1.02798	1.20009	0.999259	0.831031	0.929594	0.945177	0.944973	0.898342	1.02609
	4th	0.599055	1.41123	1.73184	2.15914	1.96767	2.16714	1.96817	2.11308	2.29784	2.01732	1.99127	1.93729	1.86612	1.44322	1.41905	1.75945	1.30903	1.48132	1.46016	1.17738	1.21781	1.27699	1.14453	1.1346	1.08749	1.17882	1.1756	1.12835	1.34025	1.13811	1.09129	1.00349	1.10542	1.09525	1.16649	1.08927	0.923359	0.886984	0.979248	0.989246	1.23647	1.0039	0.916043	1.09646	0.912589	0.977079	1.07664	0.951273
	5th	0.52518	1.28965	1.61621	1.79394	1.7016	1.7091	1.8771	1.74836	1.50934	1.76795	1.63756	1.41722	1.72471	1.65056	1.56911	1.19914	1.18333	1.20911	1.05059	1.01695	0.908353	0.864022	1.2056	1.10409	1.19542	1.40714	1.39871	1.50045	1.3118	1.14282	1.13006	1.2946	1.25754	1.02302	1.03705	1.32676	1.22866	1.14833	1.055	1.1215	1.04923	1.0089	1.15506	1.28965	1.09768	1.14758	1.00547	1.00813
	6th	0.484331	1.18343	2.18785	2.19117	1.92705	2.41523	2.12572	1.97509	1.84955	1.90584	1.83988	1.78901	1.69378	1.63265	1.61453	1.20583	1.08379	1.08945	1.25866	1.35474	0.999669	0.829458	0.970561	0.945705	1.01681	0.966057	1.0575	0.959468	0.864476	1.25018	1.11119	1.07063	1.01684	0.950456	1.06785	1.0056	0.973266	1.02138	0.865489	1.09633	1.07822	1.24472	1.16044	1.11261	1.03574	1.03468	0.941821	0.95517
	7th	0.461437	1.25594	2.00412	2.20112	1.8285	1.79646	1.6555	1.48061	1.53551	1.80229	1.62356	1.85317	1.80412	1.43513	1.53448	1.43139	1.37044	1.18704	1.06654	1.15799	1.3228	1.14656	1.15062	0.923716	1.12499	1.07245	1.00125	1.08532	0.948124	1.23894	0.988025	0.952846	1.10235	1.22076	1.15834	1.17479	1.20961	1.18199	1.15525	0.941563	1.14461	1.20831	1.05994	1.08248	1.15701	1.16476	1.21241	1.28609
	8th	0.587283	1.231	1.64454	1.53798	1.42981	1.45988	1.64583	1.56408	1.4586	1.42328	1.41503	1.52578	1.58605	1.39572	1.371	1.42808	1.05087	0.968336	1.07471	1.10985	0.988754	0.891467	1.10699	0.974402	0.785924	0.959422	0.926865	1.05122	0.98901	1.03408	0.902874	0.963902	1.12564	0.9399	1.08826	1.21788	1.07992	1.01412	0.941341	1.05707	1.14128	1.19511	1.15599	1.15257	0.991501	0.93687	1.08863	1.03499
Mouse35	1st	0.2782	1.8672	2.07528	2.66999	2.47521	2.5202	2.35673	2.43406	2.73067	3.24763	2.95969	2.59593	2.1147	1.73223	1.96661	2.23917	2.17316	2.06409	2.05294	2.11279	2.13889	1.98449	1.70547	1.50471	1.36093	1.16578	1.12399	1.22264	1.10007	1.12412	1.24265	1.09338	1.28804	1.20279	1.21779	1.28531	1.09689	1.06965	1.04226	1.13405	1.08363	1.07691	1.03182	0.950049	1.27168	1.30546	1.16052	1.13175
	2nd	0.291249	2.29364	3.08751	3.47094	2.55105	2.39161	2.33011	2.52308	2.69064	2.64393	2.2837	2.41596	1.98176	1.31504	1.22213	1.6697	1.70842	1.59239	1.51128	1.46887	1.78275	1.61677	1.24948	1.43248	1.30309	1.41124	1.30309	1.22013	1.1225	1.34597	1.55804	1.42066	1.38514	1.39739	1.33716	1.32336	1.56895	1.46383	1.20567	1.41819	1.38577	1.48247	1.354	1.42953	1.66882	1.51088	1.44321	1.18653
	3rd	0.331312	2.10872	2.99039	3.36869	2.63791	2.77489	2.2923	2.30103	2.41366	2.05667	2.16026	1.77831	1.59694	1.54804	1.26474	1.35303	1.65318	1.5971	1.68171	1.41038	1.31404	1.23327	1.1841	1.1484	0.980467	1.1661	1.00424	1.13635	1.06419	1.05967	1.04877	1.21613	1.20766	1.17038	1.19445	1.25022	1.05169	1.13048	1.09875	0.96336	0.989156	1.13747	0.862224	0.954541	1.0298	0.964518	0.943837	1.02773
	4th	0.288478	1.61819	2.47962	2.55468	2.37906	2.06395	2.47086	2.08441	1.77469	2.01043	1.69884	1.81048	1.46618	1.33857	1.32814	1.33206	1.49054	1.3421	1.0813	1.34081	1.44679	1.23395	1.17472	1.32094	1.23633	1.32237	1.3688	1.2854	1.30028	1.35117	1.3447	1.44794	1.51549	1.44598	1.32699	1.23651	1.13809	1.17111	1.32013	1.31528	1.38151	1.39568	1.18734	1.26264	1.37928	1.15009	1.19071	1.12895
	5th	0.363456	1.82401	2.28647	2.16686	2.03527	2.02754	1.80382	1.70102	1.53397	1.72457	1.557	1.59905	1.18814	1.01026	1.0866	1.49597	1.25236	1.09742	1.03638	0.964939	1.23109	1.2327	0.975239	1.22181	1.0863	0.992752	1.07675	1.10356	0.996531	1.25724	1.00256	1.01533	1.09009	1.12161	1.10837	0.996819	0.993031	1.0931	1.12239	1.0755	1.21972	1.27607	1.31774	1.18033	1.16771	0.864168	1.16181	1.07005
	6th	0.399716	1.55506	1.93133	1.87499	1.72719	1.66122	1.87693	2.12603	1.91124	1.70974	1.49155	1.66564	1.52428	1.49364	1.22461	1.13118	1.27572	1.54935	1.35399	0.937927	0.98984	1.16459	1.17791	1.28074	1.04869	0.971913	1.0216	1.06674	1.1974	1.20534	1.28093	1.23311	1.32185	1.14084	1.24116	1.42431	1.32513	1.39133	1.36922	1.38038	1.37098	1.37769	1.25756	1.28908	1.29759	1.25569	1.24355	1.25598
	7th	0.265706	1.39933	1.67478	1.73408	1.84086	1.61524	1.48369	1.39682	1.33122	1.1325	1.07648	1.32159	1.24681	1.0926	0.977052	1.2383	1.12732	1.09776	1.09235	1.04942	0.958567	0.970912	1.14952	1.21248	1.02033	1.06232	1.04044	1.01287	1.10995	1.27431	1.19928	1.53087	1.38258	1.26699	1.4017	1.27629	1.19438	1.28249	1.53348	1.33959	1.38675	1.33485	1.24366	1.30619	1.45622	1.38541	1.59569	1.21453
	8th	0.356278	1.68445	1.73748	1.77552	1.73253	1.55095	1.61745	1.50784	1.32823	1.58219	1.68466	1.35166	0.922396	0.853625	0.899597	1.00562	1.00495	1.21097	1.09165	0.960155	1.01135	1.06098	1.07772	1.16783	1.0602	1.17636	1.16035	1.1012	1.16894	1.22608	1.18778	1.12252	1.1616	1.10287	1.12756	1.07991	1.06723	1.04482	1.2276	1.18277	1.21073	0.987788	1.03101	1.13966	1.17219	1.12467	1.12534	1.02171
Mouse36	1st	1.24764	0.993428	1.0202	1.14904	1.09989	1.35892	1.69877	2.67986	3.10796	2.86795	2.72138	3.2521	2.80796	3.44118	3.36405	3.88322	3.69706	3.91929	3.01072	2.59869	2.29265	2.03419	2.09449	2.05175	1.88521	1.79549	1.58419	1.50396	1.46174	1.63264	1.39019	1.61589	1.74437	1.33224	1.17555	1.48279	1.34446	1.80433	2.00208	1.91069	1.24106	0.908757	1.0237	1.45049	1.85926	1.99844	1.60824	1.59938
[truncated: 23 more rows]
[truncated: 51 more columns]

[truncated: 61 more sheets: Fig2E, Fig2F, Fig2G, Fig2H, Fig2I, Fig3A, Fig3B, Fig3C, Fig3D, Fig4A, Fig4B, Fig4C, Fig4D, Fig5A, Fig5B, Fig5C, Fig6A, Fig6B, Fig6C, Fig6D …]
